# Supplementary material for: Insertional mutagenesis using the Sleeping Beauty transposon system identifies drivers of erythroleukemia in mice
Source: Sci Rep. 2019 Apr 2;9:5488. doi: 10.1038/s41598-019-41805-x (PMC6445099; doi:10.1038/s41598-019-41805-x)
Supplement: Supplementary file 2 — Table S2 [file 41598_2019_41805_MOESM2_ESM.xlsx]

## Sheet: EL
Genotype	T2Onc Line	Mouse #	Tumor #	CD45	CD117	CD71	Ter119
CyclinE T74AT393A	6070	4211	Hughes75	Dim	0.34	High	0
CyclinE T74AT393A	6070	4474	Hughes94	Dim	0.2	High	0.16
CyclinE T74AT393A	6070	4535	Hughes99	Dim	0.25	mid	0
CyclinE T74AT393A	6070	4596	Hughes100	Dim	0.1	High	0
CyclinE T74AT393A	6070	4645	Hughes101	Dim	0.13	High	0.2
CyclinE T74AT393A	6070	4646	Hughes102	Dim	0.21	High	0.5
CyclinE T74AT393A	6070	4730	Hughes103	Dim	0.27	Mod	0
CyclinE T74AT393A	6070	4750	Hughes105	Dim	0.22	High	0.1
CyclinE T74AT393A	6070	4751	Hughes106	Dim	0.75	High	0
CyclinE T74AT393A	6113	3598	Hughes31	Dim	0	Hi	0
CyclinE T74AT393A	6113	3599	Hughes4	Dim	0.1	High	0.3
CyclinE T74AT393A	6113	3723	Hughes30b	Dim	0.14	High	0.4
CyclinE T74AT393A	6113	3778	Hughes17	Dim	0.44	Mid	0.14
CyclinE T74AT393A	6113	3921	Hughes37	Dim	0.32	High	0.38
CyclinE T74AT393A	6113	3945	Hughes35	Dim	0.03	Mid	0
CyclinE T74AT393A	6113	3946	Hughes41	Dim	1	Mid	0
CyclinE T74AT393A	6113	3947	Hughes40	Dim	0.47	High	0.17
CyclinE T74AT393A	6113	3968	Hughes47	Dim	0.18	High	0
CyclinE T74AT393A	6113	4038	Hughes49	Dim	0	Mid-High	1
CyclinE T74AT393A	6113	4489	Hughes96	Dim	1	mid	0
CyclinE T74AT393A	6113	4512	Hughes97	Dim	1	mid	0.1
WT	6070	4221	Hughes82	Dim	0.06	High	0.07
WT	6070	4223	Hughes72	Dim	0.4	High	0
WT	6070	4227	Hughes76	Dim	0.27	High	0.52
WT	6070	4230	Hughes71	Dim	0.9	High	0
WT	6070	4251	Hughes78	Dim	0.27	High	0.37
WT	6070	4309	Hughes87	Dim	0.14	High	0.31
WT	6070	4310	Hughes85	Dim	0.13	High	0.46
WT	6070	4315	Hughes86	Dim	0.35	High	0.44
WT	6070	4317	Hughes84	Dim	0.25	High	0.45
WT	6070	4456	Hughes91	Dim	0.63	Mid	0
WT	6070	4459	Hughes88	Dim	0.37	Mid	0
WT	6070	4460	Hughes90	Dim	0.23	High	0.22
WT	6113	3119	Hughes3	ND	ND	ND	ND
WT	6113	3672	Hughes14	Dim	0.26	High	0.5
WT	6113	3716	Hughes16	Dim	0.27	High	0.2
WT	6113	3721	Hughes11	Dim	0.24	High	0.31
WT	6113	3783	Hughes25	Dim	0.08	High	0.12
WT	6113	4236	Hughes59	Dim	0.16	High	0
WT	6113	4353	Hughes61	Dim	0.25	High	0
	CD117 and Ter119 expressed as percent positive

## Sheet: T-ALL
Genotype	T2Onc Line	Mouse #	Tumor #	CD3	CD4	CD8
CyclinE T74AT393A	6070	4473	Hughes89	Positive	Positive	Positive
CyclinE T74AT393A	6113	3598	Hughes32	Positive	Variable	Positive
CyclinE T74AT393A	6113	3776	Hughes9	Positive	Positive	Positive
CyclinE T74AT393A	6113	3777	Hughes5	Positive	Positive	Positive
CyclinE T74AT393A	6113	3808	Hughes26	Positive	Positive	Positive
CyclinE T74AT393A	6113	3921	Hughes36	Positive	Positive	Positive
CyclinE T74AT393A	6113	3922	Hughes43	Positive	Variable	Positive
CyclinE T74AT393A	6113	3925	Hughes44	Positive	Negative	Positive
CyclinE T74AT393A	6113	3945	Hughes34	Positive	Positive	Positive
CyclinE T74AT393A	6113	3947	Hughes39	Positive	Negative	Positive
CyclinE T74AT393A	6113	3968	Hughes46	Positive	Negative	Positive
CyclinE T74AT393A	6113	3969	Hughes45	Positive	Variable	Positive
CyclinE T74AT393A	6113	3999	Hughes53	Positive	Variable	Positive
CyclinE T74AT393A	6113	4031	Hughes50	Positive	Negative	Positive
CyclinE T74AT393A	6113	4037	Hughes55	Positive	Positive	Positive
CyclinE T74AT393A	6113	4038	Hughes48	Positive	Negative	Positive
CyclinE T74AT393A	6113	4064	Hughes51	Positive	Variable	Positive
CyclinE T74AT393A	6113	4160	Hughes54	Positive	Positive	Positive
CyclinE T74AT393A	6113	4162	Hughes56	Positive	Variable	Positive
CyclinE T74AT393A	6113	4244	Hughes60	Positive	Negative	Positive
CyclinE T74AT393A	6113	4363	Hughes65	Positive	Negative	Positive
CyclinE T74AT393A	6113	4368	Hughes68	Positive	Negative	Positive
CyclinE T74AT393A	6113	4370	Hughes70	Positive	Positive	Positive
CyclinE T74AT393A	6113	4405	Hughes93	Positive	Variable	Positive
CyclinE T74AT393A	6113	4482	Hughes95	Positive	Negative	Positive
WT	6070	4217	Hughes79	Positive	Negative	Positive
WT	6070	4218	Hughes73	Positive	Negative	Positive
WT	6070	4219	Hughes80	Positive	Variable	Positive
WT	6070	4221	Hughes81	Positive	Variable	Positive
WT	6070	4231	Hughes77	Positive	Negative	Positive
WT	6070	4456	Hughes92	Positive	Negative	Positive
WT	6113	3107	Hughes1	Positive	NA	Positive
WT	6113	3121	Hughes2	Positive	NA	Positive
WT	6113	3596	Hughes21	Positive	Variable	Positive
WT	6113	3672	Hughes13	Positive	Negative	Positive
WT	6113	3677	Hughes8	Positive	Positive	Positive
WT	6113	3680	Hughes33	Positive	Negative	Positive
WT	6113	3684	Hughes6	Positive	Positive	Positive
WT	6113	3713	Hughes38	Positive	Negative	Positive
WT	6113	3715	Hughes18	Positive	Variable	Positive
WT	6113	3716	Hughes15	Positive	Positive	Positive
WT	6113	3718	Hughes29	Positive	Variable	Positive
WT	6113	3720	Hughes19	Positive	Negative	Positive
WT	6113	3736	Hughes27	Positive	Variable	Positive
WT	6113	3737	Hughes22	Positive	Variable	Positive
WT	6113	3783	Hughes24	Positive	Negative	Positive
WT	6113	3789	Hughes10	Positive	Negative	Positive
WT	6113	3792	Hughes23	Positive	Variable	Positive
WT	6113	4236	Hughes58	Positive	Variable	Positive
WT	6113	4238	Hughes57	Positive	Negative	Positive
WT	6113	4352	Hughes64	Positive	Positive	Positive
WT	6113	4355	Hughes62	Positive	Positive	Positive
WT	6113	4358	Hughes66	Positive	Negative	Positive

## Sheet: Mixed Tumors
Genotype	T2Onc Line	Mouse #	Tumor #	% EL	%T-ALL
CyclinE T74AT393A	6070	4730	Hughes103	88	4
CyclinE T74AT393A	6113	4750	Hughes105	72	15
CyclinE T74AT393A	6113	3945	Hughes35	69	4
CyclinE T74AT393A	6113	3968	Hughes47	56	41
WT	6113	4236	Hughes59	74	9
WT	6070	4309	Hughes87	82	2
CyclinE T74AT393A	6070	4732	Hughes104	62	25
