# Supplementary material for: Insertional mutagenesis using the Sleeping Beauty transposon system identifies drivers of erythroleukemia in mice
Source: Sci Rep. 2019 Apr 2;9:5488. doi: 10.1038/s41598-019-41805-x (PMC6445099; doi:10.1038/s41598-019-41805-x)
Supplement: Supplementary file 3 — Table S3 [file 41598_2019_41805_MOESM3_ESM.xlsx]

## Sheet: EL insertions
Address	Ave % Max Read	Sample ID	% IRL Max	% IRR Max	IRL read #	IRR read #	Gene ID	Orientation
chr10:83221029-83221129	21.735	ID=Hughes100	34.655	8.815	2106	580	1500009L16Rik	SAME
chr11:18361937-18362037	58.776	ID=Hughes100	100	17.553	6077	1155
chr14:68261121-68261221	39.334	ID=Hughes100	17.558	61.109	1067	4021
chr15:96553014-96553114	13.887	ID=Hughes100	23.959	3.815	1456	251
chr16:39294307-39294407	13.385	ID=Hughes100	2.666	24.103	162	1586
chr16:53303787-53303887	1.794	ID=Hughes100	3.406	0.182	207	12
chr17:75449880-75449980	2.322	ID=Hughes100	0.51	4.134	31	272	Ltbp1	OPPOSITE
chr2:108662072-108662172	6.916	ID=Hughes100	5.002	8.83	304	581
chr2:113279585-113279685	2.972	ID=Hughes100	3.801	2.143	231	141	Fmn1	SAME
chr2:173040820-173040920	4.946	ID=Hughes100	0.181	9.711	11	639	Zbp1	SAME
chr2:173497088-173497188	8.646	ID=Hughes100	8.113	9.179	493	604	Rab22a	OPPOSITE
chr4:103116268-103116368	3.021	ID=Hughes100	4.673	1.368	284	90
chr4:120103590-120103690	30.004	ID=Hughes100	53.99	6.018	3281	396	Scmh1	SAME
chr4:125703760-125703860	36.457	ID=Hughes100	72.519	0.395	4407	26	Csf3r	SAME
chr4:149176331-149176431	23.01	ID=Hughes100	1.415	44.605	86	2935
chr4:35624737-35624837	7.643	ID=Hughes100	1.942	13.343	118	878
chr4:63114730-63114830	23.144	ID=Hughes100	38.917	7.371	2365	485	Whrn	OPPOSITE
chr4:73179027-73179127	26.366	ID=Hughes100	52.246	0.486	3175	32
chr4:82983107-82983207	18.799	ID=Hughes100	15.09	22.508	917	1481
chr4:83076233-83076333	85.602	ID=Hughes100	71.203	100	4327	6580	Snapc3	SAME
chr4:89963367-89963467	3.404	ID=Hughes100	6.352	0.456	386	30
chr6:31082750-31082850	3.192	ID=Hughes100	4.986	1.398	303	92
chr7:30943451-30943551	50.01	ID=Hughes100	1.859	98.161	113	6459
chr9:116655280-116655380	2.046	ID=Hughes100	4.032	0.061	245	4	Rbms3	OPPOSITE
chr9:32487069-32487169	69.16	ID=Hughes100	98.914	39.407	6011	2593
chrX:101312940-101313040	30.14	ID=Hughes100	5.068	55.213	308	3633	C77370	SAME
chrX:130345208-130345308	19.91	ID=Hughes100	12.161	27.66	739	1820
chr1:108655341-108655441	4.192	ID=Hughes101	5.444	2.94	201	169	Kdsr	OPPOSITE
chr1:173796402-173796502	5.247	ID=Hughes101	7.259	3.235	268	186	Cd84	OPPOSITE
chr1:77444827-77444927	17.492	ID=Hughes101	10.997	23.987	406	1379	Epha4	OPPOSITE
chr1:77481983-77482083	18.546	ID=Hughes101	27.925	9.167	1031	527	Epha4	OPPOSITE
chr1:82276848-82276948	3.507	ID=Hughes101	7.015	0	259	0	Irs1	OPPOSITE
chr10:110118500-110118600	7.559	ID=Hughes101	9.534	5.584	352	321
chr10:63139392-63139492	6.088	ID=Hughes101	11.186	0.991	413	57	Ctnna3	OPPOSITE
chr11:23963268-23963368	3.889	ID=Hughes101	6.473	1.305	239	75
chr11:34633112-34633212	8.111	ID=Hughes101	13.787	2.435	509	140	Ccdc99	OPPOSITE
chr11:76692990-76693090	4.098	ID=Hughes101	7.205	0.991	266	57
chr12:40943073-40943173	3.738	ID=Hughes101	7.042	0.435	260	25	Ifrd1	SAME
chr13:71686419-71686519	3.562	ID=Hughes101	1.923	5.201	71	299
chr14:58237955-58238055	47.51	ID=Hughes101	93.906	1.113	3467	64	Xpo4	OPPOSITE
chr15:43398619-43398719	2.562	ID=Hughes101	0.027	5.097	1	293
chr16:94865531-94865631	2.18	ID=Hughes101	3.629	0.731	134	42	Dyrk1a	SAME
chr17:28209575-28209675	3.348	ID=Hughes101	2.817	3.879	104	223	Tcp11	SAME
chr17:45633389-45633489	1.929	ID=Hughes101	3.494	0.365	129	21
chr18:10559405-10559505	37.847	ID=Hughes101	19.285	56.41	712	3243	Greb1l	OPPOSITE
chr18:24785900-24786000	4.744	ID=Hughes101	0.46	9.028	17	519	Elp2	SAME
chr18:35802097-35802197	3.665	ID=Hughes101	6.826	0.504	252	29
chr18:57438097-57438197	5.128	ID=Hughes101	9.074	1.183	335	68	Megf10	OPPOSITE
chr19:25080641-25080741	34.927	ID=Hughes101	58.965	10.889	2177	626	Dock8	SAME
chr2:124496167-124496267	2.001	ID=Hughes101	0	4.001	0	230
chr2:136314131-136314231	1.797	ID=Hughes101	3.142	0.452	116	26
chr2:141113015-141113115	21.757	ID=Hughes101	28.711	14.803	1060	851	Macrod2	SAME
chr2:33103628-33103728	12.529	ID=Hughes101	12.568	12.489	464	718	Ralgps1	SAME
chr2:6289122-6289222	2.425	ID=Hughes101	3.494	1.357	129	78	Usp6nl	OPPOSITE
chr2:90926131-90926231	4.809	ID=Hughes101	7.096	2.522	262	145
chr3:116360097-116360197	12.903	ID=Hughes101	21.127	4.679	780	269	Hiat1	OPPOSITE
chr3:116470358-116470458	60.837	ID=Hughes101	100	21.673	3692	1246	Agl	SAME
chr4:104038008-104038108	4.454	ID=Hughes101	0.298	8.61	11	495
chr4:104372592-104372692	3.551	ID=Hughes101	4.632	2.47	171	142	Dab1	SAME
chr4:107035397-107035497	2.246	ID=Hughes101	4.144	0.348	153	20
chr4:115603625-115603725	27.261	ID=Hughes101	20.395	34.128	753	1962	Dmbx1	SAME
chr4:115615920-115616020	19.126	ID=Hughes101	32.042	6.21	1183	357
chr4:115617243-115617343	8.598	ID=Hughes101	13.055	4.14	482	238
chr4:115639675-115639775	2.416	ID=Hughes101	3.196	1.635	118	94
chr4:116177516-116177616	3.28	ID=Hughes101	3.359	3.201	124	184
chr4:120077277-120077377	12.407	ID=Hughes101	14.951	9.863	552	567
chr4:120465585-120465685	2.911	ID=Hughes101	2.465	3.357	91	193	Nfyc	SAME
chr4:125699326-125699426	56.464	ID=Hughes101	39.193	73.735	1447	4239	Csf3r?
chr4:128125979-128126079	3.361	ID=Hughes101	5.471	1.252	202	72
chr4:130355582-130355682	3.702	ID=Hughes101	5.282	2.122	195	122	Sdc3	OPPOSITE
chr4:136345567-136345667	3.106	ID=Hughes101	0.488	5.723	18	329	Ephb2	SAME
chr4:144025279-144025379	5.091	ID=Hughes101	7.259	2.922	268	168	1700012P22Rik	OPPOSITE
chr4:14429605-14429705	12.659	ID=Hughes101	18.012	7.306	665	420
chr4:14470554-14470654	2.851	ID=Hughes101	5.336	0.365	197	21	Slc26a7	SAME
chr4:17138347-17138447	2.939	ID=Hughes101	5.878	0	217	0
chr4:20082505-20082605	21.959	ID=Hughes101	29.063	14.855	1073	854
chr4:23234172-23234272	4.077	ID=Hughes101	8.153	0	301	0
chr4:24337050-24337150	5.244	ID=Hughes101	9.236	1.252	341	72
chr4:26086234-26086334	1.94	ID=Hughes101	0.054	3.827	2	220
chr4:26415064-26415164	2.256	ID=Hughes101	0.894	3.618	33	208
chr4:34602622-34602722	7.572	ID=Hughes101	10.726	4.418	396	254	Rars2	SAME
chr4:37493961-37494061	4.074	ID=Hughes101	5.173	2.974	191	171
chr4:39593002-39593102	4.189	ID=Hughes101	7.855	0.522	290	30
chr4:40100470-40100570	9.7	ID=Hughes101	11.972	7.427	442	427	Aco1	OPPOSITE
chr4:63022602-63022702	2.092	ID=Hughes101	3.088	1.096	114	63
chr4:68670676-68670776	3.102	ID=Hughes101	6.203	0	229	0
chr4:69427326-69427426	6.926	ID=Hughes101	13.678	0.174	505	10
chr4:71854167-71854267	8.636	ID=Hughes101	16.089	1.183	594	68	Tle1	OPPOSITE
chr4:72311861-72311961	2.736	ID=Hughes101	5.471	0	202	0
chr4:72482263-72482363	2.499	ID=Hughes101	0.406	4.592	15	264
chr4:72585167-72585267	6.184	ID=Hughes101	9.29	3.079	343	177
chr4:72757344-72757444	4.036	ID=Hughes101	8.072	0	298	0
chr4:73741817-73741917	2.873	ID=Hughes101	3.954	1.792	146	103	Frmd3	OPPOSITE
chr4:77241324-77241424	4.011	ID=Hughes101	4.577	3.444	169	198
chr4:78823574-78823674	2.506	ID=Hughes101	5.011	0	185	0
chr4:79327610-79327710	6.591	ID=Hughes101	7.476	5.705	276	328
chr4:81126984-81127084	3.143	ID=Hughes101	6.148	0.139	227	8
chr4:84187368-84187468	2.846	ID=Hughes101	1.083	4.609	40	265	Bnc2	OPPOSITE
chr4:88935167-88935267	10.857	ID=Hughes101	12.459	9.254	460	532	Cdkn2a	OPPOSITE
chr4:88935383-88935483	3.302	ID=Hughes101	5.092	1.513	188	87	Cdkn2a	OPPOSITE
chr4:88938327-88938427	6.114	ID=Hughes101	0	12.228	0	703	Cdkn2a	OPPOSITE
chr4:89639235-89639335	3.711	ID=Hughes101	7.421	0	274	0
chr4:89942050-89942150	1.637	ID=Hughes101	3.223	0.052	119	3
chr4:96575068-96575168	1.504	ID=Hughes101	3.007	0	111	0
chr4:98602626-98602726	39.916	ID=Hughes101	63.082	16.751	2329	963
chr5:141136642-141136742	7.433	ID=Hughes101	12.622	2.244	466	129
chr5:45718407-45718507	2.605	ID=Hughes101	4.74	0.47	175	27
chr5:66316587-66316687	4.611	ID=Hughes101	7.936	1.287	293	74
chr6:13440593-13440693	3.833	ID=Hughes101	7.665	0	283	0
chr6:37854080-37854180	7.498	ID=Hughes101	9.047	5.949	334	342	Trim24	OPPOSITE
chr7:107760578-107760678	14.109	ID=Hughes101	24.81	3.409	916	196	Rab6	OPPOSITE
chr7:109206902-109207002	8.95	ID=Hughes101	11.186	6.714	413	386	Rnf121	SAME
chr7:115967649-115967749	9.225	ID=Hughes101	1.733	16.716	64	961
chr7:129043256-129043356	10.423	ID=Hughes101	20.829	0.017	769	1	Scnn1b	SAME
chr7:142750086-142750186	2.496	ID=Hughes101	4.523	0.47	167	27	Ptpre	OPPOSITE
chr9:32473585-32473685	52.736	ID=Hughes101	5.471	100	202	5749
chr9:32527128-32527228	2.046	ID=Hughes101	3.467	0.626	128	36	Ets1	SAME
chr9:48350600-48350700	2.848	ID=Hughes101	3.034	2.661	112	153
chrX:61636129-61636229	1.896	ID=Hughes101	3.792	0	140	0
chrX:7504201-7504301	2.092	ID=Hughes101	3.575	0.609	132	35	Eras	SAME
chrX:7505112-7505212	6.272	ID=Hughes101	8.126	4.418	300	254	Eras	SAME
chr1:10038564-10038664	3.103	ID=Hughes102	5.902	0.305	580	15	Cspp1	SAME
chr12:11096471-11096571	2.958	ID=Hughes102	3.154	2.761	310	136
chr12:71935257-71935357	2.107	ID=Hughes102	0.763	3.451	75	170	Frmd6	OPPOSITE
chr16:95633074-95633174	75.987	ID=Hughes102	51.974	100	5108	4926	Erg	SAME
chr17:46304384-46304484	54.215	ID=Hughes102	81.634	26.797	8023	1320	Gtpbp2	OPPOSITE
chr19:31984205-31984305	22.839	ID=Hughes102	25.499	20.179	2506	994	A1cf	SAME
chr2:118963003-118963103	55.236	ID=Hughes102	40.415	70.057	3972	3451	Fam82a2	OPPOSITE
chr4:11319827-11319927	28.302	ID=Hughes102	18.722	37.881	1840	1866
chr4:11515619-11515719	2.386	ID=Hughes102	1.099	3.674	108	181	Rad54b	OPPOSITE
chr4:125137233-125137333	4.111	ID=Hughes102	3.958	4.263	389	210
chr4:127484948-127485048	3.16	ID=Hughes102	2.768	3.553	272	175
chr4:129726007-129726107	1.786	ID=Hughes102	0	3.573	0	176	Col16a1	SAME
chr4:144402396-144402496	4.508	ID=Hughes102	9.015	0	886	0
chr4:149085254-149085354	7.372	ID=Hughes102	6.441	8.303	633	409
chr4:154047066-154047166	38.122	ID=Hughes102	2.147	74.097	211	3650
chr4:21797915-21798015	4.138	ID=Hughes102	1.76	6.516	173	321	Sfrs18	SAME
chr4:25812265-25812365	5.07	ID=Hughes102	4.151	5.989	408	295
chr4:32526821-32526921	86.459	ID=Hughes102	100	72.919	9828	3592	Bach2	SAME
chr4:44932980-44933080	8.419	ID=Hughes102	3.582	13.256	352	653	Zcchc7	SAME
chr4:54699752-54699852	3.599	ID=Hughes102	0.051	7.146	5	352
chr4:68255118-68255218	3.464	ID=Hughes102	6.319	0.609	621	30
chr4:70176965-70177065	2.04	ID=Hughes102	0.081	3.999	8	197	Megf9	OPPOSITE
chr4:72419148-72419248	3.242	ID=Hughes102	3.093	3.39	304	167
chr4:72698897-72698997	2.548	ID=Hughes102	0.956	4.141	94	204
chr4:78355189-78355289	2.365	ID=Hughes102	3.978	0.751	391	37
chr4:97310630-97310730	2.776	ID=Hughes102	0.173	5.38	17	265	Nfia	OPPOSITE
chr4:98971560-98971660	2.239	ID=Hughes102	0.214	4.263	21	210
chr5:40780328-40780428	2.837	ID=Hughes102	4.843	0.832	476	41
chr8:47899403-47899503	3.175	ID=Hughes102	3.144	3.207	309	158	Irf2	OPPOSITE
chr9:92150049-92150149	5.253	ID=Hughes102	8.191	2.314	805	114	Plscr1	SAME
chr10:17057671-17057771	20.285	ID=Hughes103	11.324	29.245	580	1748
chr11:69565404-69565504	2.578	ID=Hughes103	2.011	3.145	103	188	Polr2a	OPPOSITE
chr11:69816513-69816613	12.774	ID=Hughes103	10.055	15.493	515	926	Dvl2	OPPOSITE
chr11:80206182-80206282	5.684	ID=Hughes103	4.139	7.228	212	432	Zfp207	OPPOSITE
chr11:86471470-86471570	50.802	ID=Hughes103	27.353	74.251	1401	4438	Tmem49	OPPOSITE
chr11:93887909-93888009	74.001	ID=Hughes103	100	48.001	5122	2869	Spag9	SAME
chr15:95752050-95752150	1.956	ID=Hughes103	3.26	0.653	167	39	Ano6	OPPOSITE
chr16:95619792-95619892	27.32	ID=Hughes103	54.237	0.402	2778	24	Erg	SAME
chr18:15162884-15162984	65.865	ID=Hughes103	80.769	50.962	4137	3046	Kctd1	OPPOSITE
chr3:108816139-108816239	2.042	ID=Hughes103	3.749	0.335	192	20	Fam102b	OPPOSITE
chr3:159423862-159423962	2.51	ID=Hughes103	4.569	0.452	234	27
chr3:56361665-56361765	11.462	ID=Hughes103	11.831	11.093	606	663
chr3:57710702-57710802	26.778	ID=Hughes103	27.724	25.832	1420	1544
chr3:76807498-76807598	6.074	ID=Hughes103	6.443	5.705	330	341
chr4:103423801-103423901	2.206	ID=Hughes103	4.295	0.117	220	7
chr4:103578895-103578995	7.146	ID=Hughes103	0.273	14.02	14	838
chr4:106025750-106025850	2.125	ID=Hughes103	4.1	0.151	210	9	Usp24	SAME
chr4:109858064-109858164	21.716	ID=Hughes103	22.569	20.863	1156	1247
chr4:112867683-112867783	6.403	ID=Hughes103	12.456	0.351	638	21	Skint6	OPPOSITE
chr4:114315207-114315307	30.765	ID=Hughes103	35.631	25.899	1825	1548
chr4:118874185-118874285	1.522	ID=Hughes103	0	3.045	0	182
chr4:120482986-120483086	9.293	ID=Hughes103	18.586	0	952	0	Nfyc	SAME
chr4:120484431-120484531	10.312	ID=Hughes103	0.195	20.428	10	1221	Nfyc	SAME
chr4:124265637-124265737	68.616	ID=Hughes103	37.232	100	1907	5977
chr4:132582719-132582819	27.905	ID=Hughes103	0.683	55.128	35	3295	Ahdc1	SAME
chr4:140991500-140991600	4.479	ID=Hughes103	5.545	3.413	284	204	Gm694	OPPOSITE
chr4:143024676-143024776	9.973	ID=Hughes103	4.471	15.476	229	925
chr4:24479959-24480059	31.193	ID=Hughes103	47.579	14.807	2437	885	F730047E07Rik	OPPOSITE
chr4:27746968-27747068	1.976	ID=Hughes103	0.371	3.58	19	214
chr4:49607081-49607181	1.969	ID=Hughes103	3.67	0.268	188	16	2810432L12Rik	OPPOSITE
chr4:55988350-55988450	5.422	ID=Hughes103	4.939	5.906	253	353
chr4:70352269-70352369	1.824	ID=Hughes103	0	3.647	0	218
chr4:70353822-70353922	5.34	ID=Hughes103	10.679	0	547	0
chr4:72308759-72308859	5.617	ID=Hughes103	1.445	9.788	74	585
chr4:72668240-72668340	50.547	ID=Hughes103	35.728	65.367	1830	3907
chr4:74922072-74922172	18.13	ID=Hughes103	14.779	21.482	757	1284
chr4:86755706-86755806	7.931	ID=Hughes103	0	15.861	0	948	Slc24a2	SAME
chr4:86912854-86912954	2.183	ID=Hughes103	4.198	0.167	215	10
chr4:89479370-89479470	20.447	ID=Hughes103	17.22	23.674	882	1415
chr4:89753170-89753270	20.207	ID=Hughes103	8.727	31.688	447	1894
chr4:91606215-91606315	4.941	ID=Hughes103	6.267	3.614	321	216
chr4:95758087-95758187	3.293	ID=Hughes103	6.052	0.535	310	32
chr5:14461104-14461204	7.769	ID=Hughes103	7.458	8.081	382	483
chr6:140775162-140775262	16.62	ID=Hughes103	2.44	30.801	125	1841
chr7:118535684-118535784	7.108	ID=Hughes103	12.476	1.74	639	104
chrX:7503779-7503879	34.186	ID=Hughes103	60.66	7.713	3107	461	Eras	SAME
chr1:166498244-166498344	19.945	ID=Hughes105	29.936	9.955	749	353
chr10:39102861-39102961	6.984	ID=Hughes105	11.431	2.538	286	90	Fyn	OPPOSITE
chr11:62239989-62240089	12.785	ID=Hughes105	16.547	9.024	414	320	Ncor1	SAME
chr11:75913061-75913161	33.996	ID=Hughes105	63.509	4.484	1589	159	Vps53	SAME
chr11:76526017-76526117	25.832	ID=Hughes105	50.959	0.705	1275	25
chr12:80877796-80877896	5.617	ID=Hughes105	6.835	4.399	171	156	Rad51l1	SAME
chr13:52218524-52218624	7.976	ID=Hughes105	1.119	14.834	28	526
chr13:5285636-5285736	4.833	ID=Hughes105	1.799	7.868	45	279
chr14:111524692-111524792	5.868	ID=Hughes105	10.552	1.184	264	42
chr14:96352170-96352270	2.023	ID=Hughes105	3.397	0.649	85	23
chr15:23865136-23865236	6.518	ID=Hughes105	7.594	5.443	190	193
chr15:37107753-37107853	7.42	ID=Hughes105	13.429	1.41	336	50
chr15:78149632-78149732	12.562	ID=Hughes105	10.432	14.693	261	521
chr15:93581425-93581525	7.944	ID=Hughes105	5.116	10.773	128	382
chr16:22080029-22080129	20.841	ID=Hughes105	41.287	0.395	1033	14	Igf2bp2	SAME
chr16:56375139-56375239	3.058	ID=Hughes105	6.115	0	153	0
chr16:71679915-71680015	3.873	ID=Hughes105	5.236	2.51	131	89
chr16:95633377-95633477	35.32	ID=Hughes105	50.56	20.079	1265	712	Erg	SAME
chr16:95640063-95640163	5.809	ID=Hughes105	11.591	0.028	290	1	Erg	SAME
chr17:33659868-33659968	3.448	ID=Hughes105	0.24	6.655	6	236
chr18:78261903-78262003	7.884	ID=Hughes105	13.709	2.059	343	73
chr2:117168879-117168979	11.711	ID=Hughes105	12.79	10.632	320	377
chr2:151597645-151597745	4.724	ID=Hughes105	0.48	8.968	12	318
chr2:26322067-26322167	36.276	ID=Hughes105	39.049	33.503	977	1188	Notch1	SAME
chr2:71339685-71339785	5.786	ID=Hughes105	10.472	1.1	262	39	Metapl1	OPPOSITE
chr2:79104847-79104947	25.181	ID=Hughes105	11.671	38.691	292	1372	Itga4	OPPOSITE
chr3:60371415-60371515	2.291	ID=Hughes105	3.397	1.184	85	42	Mbnl1	OPPOSITE
chr3:70254354-70254454	4.798	ID=Hughes105	6.635	2.961	166	105
chr3:92406136-92406236	2.844	ID=Hughes105	4.956	0.733	124	26
chr4:110310104-110310204	3.417	ID=Hughes105	6.835	0	171	0	Agbl4	SAME
chr4:111746959-111747059	7.494	ID=Hughes105	14.988	0	375	0
chr4:118216679-118216779	6.7	ID=Hughes105	2.318	11.083	58	393
chr4:12092381-12092481	4.212	ID=Hughes105	8.114	0.31	203	11	Fam92a	OPPOSITE
chr4:14798945-14799045	6.083	ID=Hughes105	5.116	7.05	128	250	Tmem55a	OPPOSITE
chr4:151790605-151790705	2.997	ID=Hughes105	4.357	1.636	109	58	Kcnab2	SAME
chr4:153945764-153945864	5.146	ID=Hughes105	8.713	1.579	218	56	Prdm16	OPPOSITE
chr4:17661871-17661971	15.637	ID=Hughes105	0	31.275	0	1109
chr4:18666920-18667020	1.659	ID=Hughes105	3.317	0	83	0
chr4:19968578-19968678	8.694	ID=Hughes105	12.03	5.358	301	190
chr4:23426673-23426773	1.98	ID=Hughes105	3.677	0.282	92	10
chr4:28830307-28830407	2.798	ID=Hughes105	2.438	3.158	61	112	Epha7	OPPOSITE
chr4:32316663-32316763	32.843	ID=Hughes105	41.687	23.999	1043	851
chr4:32502864-32502964	2.258	ID=Hughes105	4.516	0	113	0
chr4:34952220-34952320	87.47	ID=Hughes105	74.94	100	1875	3546	Mobkl2b	SAME
chr4:37506881-37506981	10.562	ID=Hughes105	14.468	6.655	362	236
chr4:38540394-38540494	6.632	ID=Hughes105	7.314	5.95	183	211
chr4:3863252-3863352	1.976	ID=Hughes105	3.078	0.874	77	31	Plag1	SAME
chr4:39639080-39639180	4.513	ID=Hughes105	8.433	0.592	211	21
chr4:46037866-46037966	3.361	ID=Hughes105	4.916	1.805	123	64	Tdrd7	SAME
chr4:48026588-48026688	2.62	ID=Hughes105	5.156	0.085	129	3
chr4:49610928-49611028	2.837	ID=Hughes105	5.675	0	142	0
chr4:56304160-56304260	3.431	ID=Hughes105	5.396	1.466	135	52
chr4:59023262-59023362	29.922	ID=Hughes105	34.013	25.832	851	916	Dnajc25	SAME
chr4:59541400-59541500	1.647	ID=Hughes105	3.237	0.056	81	2	Rod1	SAME
chr4:66857822-66857922	4.038	ID=Hughes105	0.04	8.037	1	285
chr4:67200821-67200921	12.541	ID=Hughes105	20.344	4.738	509	168
chr4:67527653-67527753	5.618	ID=Hughes105	6.075	5.161	152	183
chr4:70148233-70148333	2.862	ID=Hughes105	0	5.725	0	203	Megf9	SAME
chr4:70409182-70409282	7.321	ID=Hughes105	13.909	0.733	348	26
chr4:70577562-70577662	6.189	ID=Hughes105	6.315	6.063	158	215
chr4:70719194-70719294	4.896	ID=Hughes105	9.792	0	245	0
chr4:72601213-72601313	3.317	ID=Hughes105	6.635	0	166	0
chr4:73168782-73168882	3.186	ID=Hughes105	3.157	3.215	79	114
chr4:76101063-76101163	9.932	ID=Hughes105	19.864	0	497	0	Ptprd	SAME
chr4:82701250-82701350	65.905	ID=Hughes105	100	31.81	2502	1128
chr4:89647315-89647415	3.776	ID=Hughes105	1.799	5.753	45	204
chr4:94446623-94446723	13.311	ID=Hughes105	18.585	8.037	465	285	Tek	OPPOSITE
chr4:95928310-95928410	1.754	ID=Hughes105	0.04	3.469	1	123
chr5:110820033-110820133	8.419	ID=Hughes105	0.2	16.638	5	590	Fbrsl1	SAME
chr5:32332605-32332705	19.195	ID=Hughes105	21.103	17.287	528	613	Bre	SAME
chr6:108369781-108369881	2.303	ID=Hughes105	3.957	0.649	99	23	Itpr1	OPPOSITE
chr6:142727427-142727527	3.922	ID=Hughes105	7.394	0.451	185	16
chr6:40102737-40102837	2.486	ID=Hughes105	0.6	4.371	15	155	Gm5567	SAME
chr6:95977748-95977848	41.995	ID=Hughes105	82.974	1.015	2076	36
chr7:106267517-106267617	3.086	ID=Hughes105	6.115	0.056	153	2	Uvrag	SAME
chr7:141508976-141509076	7.367	ID=Hughes105	12.31	2.425	308	86	D7Ertd443e	SAME
chr7:28077837-28077937	8.558	ID=Hughes105	3.917	13.198	98	468
chr8:112691753-112691853	1.879	ID=Hughes105	3.477	0.282	87	10	Calb2	SAME
chr8:48595257-48595357	2.452	ID=Hughes105	4.396	0.508	110	18	D030016E14Rik	SAME
chr8:58329264-58329364	2.196	ID=Hughes105	3.997	0.395	100	14
chr9:32518962-32519062	20.664	ID=Hughes105	16.906	24.422	423	866	Ets1	SAME
chr9:32524586-32524686	9.29	ID=Hughes105	10.232	8.347	256	296	Ets1	SAME
chr9:45964356-45964456	3.218	ID=Hughes105	1.079	5.358	27	190	Sik3	SAME
chr9:7306238-7306338	2.498	ID=Hughes105	4.996	0	125	0
chrX:70776972-70777072	9.003	ID=Hughes105	2.638	15.369	66	545	Atp2b3	OPPOSITE
chrX:72493081-72493181	3.779	ID=Hughes105	4.117	3.44	103	122	F8	OPPOSITE
chrX:82513257-82513357	5.476	ID=Hughes105	10.951	0	274	0	1600014K23Rik	SAME
chr1:120171282-120171382	4.724	ID=Hughes106	7.969	1.479	458	96
chr1:157416719-157416819	8.957	ID=Hughes106	7.9	10.014	454	650	Acbd6	SAME
chr11:29429747-29429847	32.772	ID=Hughes106	32.713	32.83	1880	2131	Mtif2	SAME
chr11:32108035-32108135	9.566	ID=Hughes106	14.756	4.375	848	284	Snrnp25	OPPOSITE
chr13:38144524-38144624	100	ID=Hughes106	100	100	5747	6491	Riok1	OPPOSITE
chr15:11769898-11769998	12.531	ID=Hughes106	11.536	13.526	663	878	Npr3	OPPOSITE
chr15:11817556-11817656	5.359	ID=Hughes106	7.221	3.497	415	227	Npr3	OPPOSITE
chr16:14513279-14513379	2.931	ID=Hughes106	4.089	1.772	235	115
chr16:34221691-34221791	16.419	ID=Hughes106	18.201	14.636	1046	950	Kalrn	SAME
chr16:38732982-38733082	18.53	ID=Hughes106	35.427	1.633	2036	106
chr16:95668962-95669062	44.547	ID=Hughes106	88.046	1.048	5060	68	Erg	SAME
chr2:50139026-50139126	3.791	ID=Hughes106	7.413	0.169	426	11	Mmadhc	OPPOSITE
chr2:52004966-52005066	5.753	ID=Hughes106	6.021	5.485	346	356	Neb	SAME
chr2:71164209-71164309	55.234	ID=Hughes106	20.776	89.693	1194	5822	Slc25a12	OPPOSITE
chr4:100279942-100280042	6.623	ID=Hughes106	13.015	0.231	748	15
chr4:102240779-102240879	30.197	ID=Hughes106	1.897	58.496	109	3797	Pde4b	SAME
chr4:120490892-120490992	3.81	ID=Hughes106	6.943	0.678	399	44	Nfyc	SAME
chr4:154482252-154482352	12.197	ID=Hughes106	6.769	17.624	389	1144	Morn1	OPPOSITE
chr4:155628649-155628749	64.62	ID=Hughes106	34.14	95.101	1962	6173
chr4:23808701-23808801	11.253	ID=Hughes106	20.271	2.234	1165	145
chr4:32518978-32519078	8.104	ID=Hughes106	12.928	3.281	743	213	Bach2	SAME
chr4:3574158-3574258	23.172	ID=Hughes106	28.519	17.825	1639	1157
chr4:38574481-38574581	7.22	ID=Hughes106	8.37	6.07	481	394
chr4:56098308-56098408	4.318	ID=Hughes106	2.227	6.409	128	416
chr4:70909461-70909561	4.141	ID=Hughes106	8.283	0	476	0
chr4:72425580-72425680	3.358	ID=Hughes106	6.717	0	386	0
chr4:73009469-73009569	2.649	ID=Hughes106	2.14	3.158	123	205
chr4:76386260-76386360	7.526	ID=Hughes106	14.912	0.139	857	9
chr4:77928686-77928786	25.332	ID=Hughes106	42.422	8.242	2438	535
chr4:81028522-81028622	2.322	ID=Hughes106	1.131	3.513	65	228	Mpdz	SAME
chr4:8199565-8199665	2.595	ID=Hughes106	4.28	0.909	246	59
chr4:89151720-89151820	6.952	ID=Hughes106	13.903	0	799	0
chr4:94607259-94607359	15.841	ID=Hughes106	31.512	0.169	1811	11
chr5:137953693-137953793	8.761	ID=Hughes106	3.55	13.973	204	907
chr5:28496494-28496594	24.251	ID=Hughes106	48.425	0.077	2783	5	En2	SAME
chr6:80504206-80504306	2.425	ID=Hughes106	0.104	4.745	6	308
chr8:107842335-107842435	5.777	ID=Hughes106	0	11.554	0	750	Lrrc29	OPPOSITE
chr8:28409802-28409902	5.737	ID=Hughes106	11.397	0.077	655	5
chr8:69329629-69329729	2.333	ID=Hughes106	1.061	3.605	61	234
chr9:12170508-12170608	5.735	ID=Hughes106	9.483	1.987	545	129
chr9:123517285-123517385	5.246	ID=Hughes106	10.492	0	603	0	Slc6a20b	SAME
chrX:15774994-15775094	3.676	ID=Hughes106	5.412	1.941	311	126
chrX:58443617-58443717	4.683	ID=Hughes106	5.359	4.006	308	260
chr1:182514544-182514644	66.993	ID=Hughes11	44.758	89.227	36242	84746	Parp1	SAME
chr1:191264175-191264275	2.432	ID=Hughes11	0.099	4.765	80	4526
chr1:27893601-27893701	1.172	ID=Hughes11	0	2.345	0	2227
chr1:37056235-37056335	6.066	ID=Hughes11	12.114	0.017	9809	16
chr1:38167301-38167401	50.004	ID=Hughes11	100	0.008	80973	8	Rev1	OPPOSITE
chr1:44641740-44641840	13.088	ID=Hughes11	0.02	26.157	16	24843	Gulp1	SAME
chr1:47958186-47958286	0.724	ID=Hughes11	1.194	0.253	967	240
chr1:50050610-50050710	1.003	ID=Hughes11	2.006	0.001	1624	1
chr1:54785386-54785486	47.428	ID=Hughes11	0	94.855	0	90091	Ankrd44	SAME
chr1:55593213-55593313	1.908	ID=Hughes11	0.211	3.606	171	3425	Plcl1	SAME
chr1:63129852-63129952	11.377	ID=Hughes11	22.067	0.688	17868	653	Ino80d	OPPOSITE
chr1:66894721-66894821	1.253	ID=Hughes11	0.056	2.45	45	2327	Acadl	SAME
chr10:44131246-44131346	8.786	ID=Hughes11	16.033	1.538	12982	1461
chr10:58651928-58652028	9.708	ID=Hughes11	9.108	10.308	7375	9790	2013-09-10	SAME
chr12:29306357-29306457	1.162	ID=Hughes11	2.203	0.122	1784	116	Colec11	OPPOSITE
chr12:56905939-56906039	2.216	ID=Hughes11	4.418	0.015	3577	14	Ralgapa1	SAME
chr13:97852235-97852335	10.709	ID=Hughes11	16.924	4.493	13704	4267	Fam169a	SAME
chr15:81842265-81842365	0.549	ID=Hughes11	1.078	0.021	873	20	Pppde2	SAME
chr16:52150838-52150938	2.11	ID=Hughes11	4.199	0.021	3400	20	Cblb	OPPOSITE
chr16:95612261-95612361	56.516	ID=Hughes11	13.032	100	10552	94978	Erg	SAME
chr2:119748282-119748382	6.954	ID=Hughes11	0.982	12.926	795	12277	Mga	OPPOSITE
chr4:32341223-32341323	9.354	ID=Hughes11	7.71	10.997	6243	10445
chr5:137938772-137938872	1.168	ID=Hughes11	1.042	1.295	844	1230
chr6:88823768-88823868	0.665	ID=Hughes11	1.307	0.023	1058	22	Podxl2	SAME
chr1:100138367-100138467	4.193	ID=Hughes14	8.386	0	3083	0
chr1:100138471-100138571	3.978	ID=Hughes14	0.003	7.954	1	3244
chr1:10368519-10368619	3.492	ID=Hughes14	3.457	3.528	1271	1439	Cpa6	OPPOSITE
chr1:104665060-104665160	0.51	ID=Hughes14	1.02	0	375	0
chr1:105732178-105732278	0.878	ID=Hughes14	0.035	1.721	13	702
chr1:107556573-107556673	0.791	ID=Hughes14	0.063	1.52	23	620	Pign	OPPOSITE
chr1:108572252-108572352	8.284	ID=Hughes14	16.568	0	6091	0	Bcl2	SAME
chr1:110570648-110570748	0.648	ID=Hughes14	0	1.297	0	529
chr1:111042535-111042635	0.592	ID=Hughes14	0	1.184	0	483
chr1:111864324-111864424	0.992	ID=Hughes14	0.166	1.819	61	742
chr1:112874342-112874442	0.97	ID=Hughes14	0	1.94	0	791
chr1:117601801-117601901	1.115	ID=Hughes14	0	2.231	0	910	Cntnap5a	OPPOSITE
chr1:118201289-118201389	0.681	ID=Hughes14	1.33	0.032	489	13	Cntnap5a	OPPOSITE
chr1:120125647-120125747	0.557	ID=Hughes14	1.115	0	410	0
chr1:120324733-120324833	1.781	ID=Hughes14	0.269	3.293	99	1343	Clasp1	SAME
chr1:121684018-121684118	31.419	ID=Hughes14	17.762	45.075	6530	18383	Ptpn4	OPPOSITE
chr1:125005132-125005232	2.341	ID=Hughes14	0	4.681	0	1909
chr1:125234736-125234836	4.877	ID=Hughes14	3.033	6.721	1115	2741	Dpp10	OPPOSITE
chr1:129367450-129367550	1.93	ID=Hughes14	3	0.861	1103	351	Mgat5	SAME
chr1:130393647-130393747	2.847	ID=Hughes14	0.152	5.542	56	2260
chr1:13151846-13151946	1.234	ID=Hughes14	0.585	1.883	215	768	Ncoa2	SAME
chr1:132108639-132108739	2.079	ID=Hughes14	0.389	3.769	143	1537	Thsd7b	OPPOSITE
chr1:132410427-132410527	3.336	ID=Hughes14	4.578	2.094	1683	854
chr1:132927084-132927184	1.744	ID=Hughes14	1.444	2.045	531	834
chr1:14240124-14240224	1.365	ID=Hughes14	0.294	2.435	108	993	Eya1	SAME
chr1:142943514-142943614	0.794	ID=Hughes14	0	1.589	0	648
chr1:155370692-155370792	1.218	ID=Hughes14	2.356	0.081	866	33	Npl	SAME
chr1:155559494-155559594	0.65	ID=Hughes14	1.295	0.005	476	2
chr1:161600157-161600257	6.565	ID=Hughes14	0.098	13.032	36	5315	Tnr	SAME
chr1:161622128-161622228	1.116	ID=Hughes14	1.477	0.755	543	308	Tnr	OPPOSITE
chr1:162132349-162132449	0.742	ID=Hughes14	1.485	0	546	0
chr1:168829450-168829550	1.099	ID=Hughes14	0.185	2.013	68	821
chr1:173642252-173642352	1.147	ID=Hughes14	0	2.295	0	936
chr1:179064951-179065051	0.99	ID=Hughes14	0	1.979	0	807	Akt3	OPPOSITE
chr1:18718719-18718819	5.376	ID=Hughes14	0.976	9.776	359	3987
chr1:18858543-18858643	0.99	ID=Hughes14	0.092	1.888	34	770
chr1:21602418-21602518	3.776	ID=Hughes14	6.164	1.388	2266	566	Kcnq5	OPPOSITE
chr1:21703726-21703826	1.084	ID=Hughes14	0	2.168	0	884	Kcnq5	SAME
chr1:24253564-24253664	0.518	ID=Hughes14	0.014	1.022	5	417	Col9a1	OPPOSITE
chr1:27468594-27468694	0.541	ID=Hughes14	1.083	0	398	0
chr1:27471645-27471745	2.53	ID=Hughes14	0.117	4.943	43	2016
chr1:3539036-3539136	3.737	ID=Hughes14	5.951	1.523	2188	621	Xkr4	OPPOSITE
chr1:39560498-39560598	2.599	ID=Hughes14	0.593	4.605	218	1878
chr1:39681609-39681709	1.434	ID=Hughes14	0	2.869	0	1170	Creg2	OPPOSITE
chr1:46025596-46025696	2.994	ID=Hughes14	0.476	5.512	175	2248
chr1:48111644-48111744	0.715	ID=Hughes14	0.204	1.226	75	500
chr1:48136362-48136462	17.806	ID=Hughes14	28.392	7.221	10438	2945
chr1:49037221-49037321	41.184	ID=Hughes14	23.991	58.377	8820	23808
chr1:49043601-49043701	0.553	ID=Hughes14	1.107	0	407	0
chr1:49294817-49294917	0.941	ID=Hughes14	1.801	0.081	662	33
chr1:49426897-49426997	0.639	ID=Hughes14	0	1.277	0	521
chr1:50141088-50141188	10.134	ID=Hughes14	13.179	7.089	4845	2891
chr1:50196286-50196386	0.736	ID=Hughes14	0.223	1.248	82	509
chr1:50288996-50289096	1.395	ID=Hughes14	2.502	0.289	920	118
chr1:50464873-50464973	2.21	ID=Hughes14	0.166	4.254	61	1735
chr1:50467280-50467380	0.565	ID=Hughes14	1.129	0	415	0
chr1:50530044-50530144	0.916	ID=Hughes14	0.046	1.785	17	728
chr1:50677161-50677261	3.922	ID=Hughes14	7.812	0.032	2872	13
chr1:52006869-52006969	5.795	ID=Hughes14	1.376	10.215	506	4166
chr1:53164218-53164318	8.714	ID=Hughes14	1.662	15.766	611	6430
chr1:57019732-57019832	0.755	ID=Hughes14	0.452	1.059	166	432	Satb2	SAME
chr1:59611884-59611984	51.118	ID=Hughes14	100	2.236	36764	912	Gm973	SAME
chr1:60870322-60870422	0.915	ID=Hughes14	0.528	1.302	194	531
chr1:6265365-6265465	1.51	ID=Hughes14	0	3.021	0	1232	Rb1cc1	SAME
chr1:65631896-65631996	1.371	ID=Hughes14	2.742	0	1008	0
chr1:71103252-71103352	5.921	ID=Hughes14	2.598	9.244	955	3770	Bard1	OPPOSITE
chr1:71998256-71998356	7.364	ID=Hughes14	0	14.727	0	6006
chr1:73700911-73701011	1.209	ID=Hughes14	0.003	2.415	1	985
chr1:75194726-75194826	2.572	ID=Hughes14	0.996	4.149	366	1692	Ankzf1	SAME
chr1:77951996-77952096	0.745	ID=Hughes14	1.485	0.005	546	2
chr1:79341134-79341234	1.724	ID=Hughes14	3.381	0.066	1243	27
chr1:80849113-80849213	0.85	ID=Hughes14	0.098	1.601	36	653
chr1:81956665-81956765	0.649	ID=Hughes14	0.024	1.275	9	520
chr1:88306890-88306990	4.034	ID=Hughes14	0.971	7.096	357	2894
chr1:90197457-90197557	1.258	ID=Hughes14	0.027	2.489	10	1015
chr1:93954754-93954854	1.728	ID=Hughes14	2.581	0.875	949	357	Hdac4	OPPOSITE
chr1:96109513-96109613	0.929	ID=Hughes14	1.575	0.284	579	116
chr1:99535897-99535997	2.273	ID=Hughes14	0.283	4.262	104	1738
chr10:13704561-13704661	3.256	ID=Hughes14	6.126	0.385	2252	157	Hivep2	SAME
chr10:14397889-14397989	3.189	ID=Hughes14	0.911	5.468	335	2230	Vta1	OPPOSITE
chr10:31978243-31978343	1.001	ID=Hughes14	0.479	1.523	176	621	Nkain2	OPPOSITE
chr10:34121485-34121585	0.679	ID=Hughes14	0.054	1.304	20	532	Nt5dc1	OPPOSITE
chr10:36716896-36716996	3.159	ID=Hughes14	2.965	3.354	1090	1368	Hdac2	SAME
chr10:65126618-65126718	0.742	ID=Hughes14	0.218	1.265	80	516
chr10:65338916-65339016	1.032	ID=Hughes14	0.03	2.035	11	830
chr10:65664921-65665021	0.619	ID=Hughes14	0	1.238	0	505
chr10:70769660-70769760	0.954	ID=Hughes14	1.907	0	701	0
chr10:72955745-72955845	8.184	ID=Hughes14	12.893	3.474	4740	1417
chr10:77073577-77073677	2.099	ID=Hughes14	2.073	2.126	762	867	Sumo3	OPPOSITE
chr10:79797830-79797930	0.854	ID=Hughes14	0.612	1.096	225	447	Reep6	SAME
chr10:84396738-84396838	2.666	ID=Hughes14	5.331	0	1960	0	Ric8b	SAME
chr10:92598043-92598143	0.968	ID=Hughes14	0	1.935	0	789
chr11:11660682-11660782	11.45	ID=Hughes14	1.637	21.264	602	8672	Ikzf1	SAME
chr11:17327732-17327832	10.2	ID=Hughes14	0.003	20.396	1	8318
chr11:24130711-24130811	1.785	ID=Hughes14	0.623	2.947	229	1202
chr11:85087243-85087343	0.863	ID=Hughes14	0.024	1.702	9	694
chr11:8533753-8533853	3.711	ID=Hughes14	0	7.422	0	3027	Tns3	SAME
chr11:87955059-87955159	2.454	ID=Hughes14	3.014	1.893	1108	772	Cuedc1	SAME
chr12:100681090-100681190	15.096	ID=Hughes14	10.404	19.788	3825	8070	Foxn3	OPPOSITE
chr12:113914234-113914334	0.894	ID=Hughes14	1.744	0.044	641	18
chr12:12151129-12151229	0.562	ID=Hughes14	0	1.125	0	459
chr12:27007584-27007684	0.994	ID=Hughes14	1.045	0.944	384	385	Rnf144a	OPPOSITE
chr12:27310675-27310775	10.104	ID=Hughes14	19.546	0.662	7186	270
chr12:30252613-30252713	11.789	ID=Hughes14	0	23.578	0	9616	Myt1l	SAME
chr12:76391884-76391984	0.593	ID=Hughes14	1.023	0.164	376	67
chr13:34479487-34479587	0.668	ID=Hughes14	0	1.336	0	545
chr13:39298399-39298499	0.593	ID=Hughes14	1.186	0	436	0
chr13:62031504-62031604	0.936	ID=Hughes14	0	1.873	0	764
chr13:93283896-93283996	0.596	ID=Hughes14	1.083	0.108	398	44	Zfyve16	SAME
chr14:106630366-106630466	0.583	ID=Hughes14	0	1.165	0	475
chr14:106920729-106920829	0.68	ID=Hughes14	0.248	1.113	91	454
chr14:11528988-11529088	0.766	ID=Hughes14	0.122	1.41	45	575	Fhit	OPPOSITE
chr14:121775549-121775649	0.602	ID=Hughes14	0	1.204	0	491	Stk24	OPPOSITE
chr14:68689776-68689876	1.264	ID=Hughes14	0.155	2.374	57	968
chr15:3618299-3618399	0.981	ID=Hughes14	0	1.962	0	800
chr15:78325591-78325691	1.635	ID=Hughes14	2.864	0.405	1053	165
chr15:93623914-93624014	0.737	ID=Hughes14	1.376	0.098	506	40
chr15:97331639-97331739	0.754	ID=Hughes14	0	1.508	0	615
chr16:37757792-37757892	14.823	ID=Hughes14	29.018	0.628	10668	256
chr16:65726235-65726335	0.61	ID=Hughes14	0	1.219	0	497
chr16:94436693-94436793	1	ID=Hughes14	1.259	0.741	463	302	Hlcs	SAME
chr16:95619963-95620063	1.645	ID=Hughes14	3.289	0	1209	0	Erg	SAME
chr16:95621771-95621871	54.147	ID=Hughes14	37.371	70.922	13739	28924	Erg	SAME
chr17:12879427-12879527	0.907	ID=Hughes14	0	1.814	0	740	Igf2r	SAME
chr17:14028096-14028196	0.684	ID=Hughes14	0	1.368	0	558	Mllt4	OPPOSITE
chr17:47720162-47720262	13.311	ID=Hughes14	2.929	23.694	1077	9663	Ccnd3	OPPOSITE
chr17:75880247-75880347	0.642	ID=Hughes14	1.069	0.216	393	88	Rasgrp3	SAME
chr18:14946698-14946798	1.256	ID=Hughes14	0.003	2.508	1	1023	Taf4b	SAME
chr18:26493395-26493495	0.96	ID=Hughes14	1.349	0.571	496	233
chr18:32295283-32295383	3.244	ID=Hughes14	0.076	6.412	28	2615	Proc	SAME
chr18:50653063-50653163	0.695	ID=Hughes14	0.082	1.307	30	533
chr18:66811933-66812033	0.877	ID=Hughes14	0.098	1.655	36	675
chr19:53155509-53155609	76.317	ID=Hughes14	57.105	95.528	20994	38959
chr19:6947738-6947838	4.483	ID=Hughes14	4.472	4.495	1644	1833
chr19:7600009-7600109	3.303	ID=Hughes14	2.073	4.534	762	1849	Atl3	SAME
chr2:10271300-10271400	1.319	ID=Hughes14	0.275	2.364	101	964
chr2:105491328-105491428	0.92	ID=Hughes14	0.335	1.506	123	614	Pax6os1	SAME
chr2:119624913-119625013	3.035	ID=Hughes14	1.787	4.284	657	1747
chr2:131108724-131108824	0.935	ID=Hughes14	0	1.871	0	763	Pank2	OPPOSITE
chr2:157625061-157625161	1.136	ID=Hughes14	0.492	1.78	181	726	Ctnnbl1	SAME
chr2:173992652-173992752	0.707	ID=Hughes14	0.052	1.361	19	555
chr2:26321462-26321562	0.646	ID=Hughes14	1.292	0	475	0	Notch1	SAME
chr2:26321673-26321773	2.1	ID=Hughes14	0	4.2	0	1713	Notch1	SAME
chr2:35657211-35657311	2.881	ID=Hughes14	1.983	3.779	729	1541	Ttll11	SAME
chr3:136406245-136406345	54.559	ID=Hughes14	9.118	100	3352	40783	Ppp3ca	SAME
chr3:138206858-138206958	2.402	ID=Hughes14	4.328	0.476	1591	194	Eif4e	OPPOSITE
chr3:148517367-148517467	39.922	ID=Hughes14	25.745	54.099	9465	22063	Lphn2	OPPOSITE
chr3:157643437-157643537	0.564	ID=Hughes14	1.05	0.078	386	32	Ankrd13c	SAME
chr3:50202319-50202419	1.021	ID=Hughes14	0.509	1.533	187	625	Slc7a11	SAME
chr4:107852153-107852253	1.045	ID=Hughes14	0.356	1.734	131	707
chr4:120490338-120490438	16.248	ID=Hughes14	0.471	32.026	173	13061	Nfyc	SAME
chr4:127219830-127219930	1.188	ID=Hughes14	0.525	1.851	193	755
chr4:149079315-149079415	7.585	ID=Hughes14	3.286	11.885	1208	4847
chr4:24106394-24106494	2.856	ID=Hughes14	5.712	0	2100	0
chr4:62908722-62908822	2.644	ID=Hughes14	1.382	3.906	508	1593	Col27a1	SAME
chr4:88930688-88930788	1.651	ID=Hughes14	1.754	1.547	645	631	Cdkn2a	OPPOSITE
chr4:88934716-88934816	1.562	ID=Hughes14	0	3.124	0	1274	Cdkn2a	OPPOSITE
chr4:88936738-88936838	3.547	ID=Hughes14	0.005	7.089	2	2891	Cdkn2a	OPPOSITE
chr4:88937663-88937763	0.78	ID=Hughes14	0	1.559	0	636	Cdkn2a	OPPOSITE
chr4:96233873-96233973	17.985	ID=Hughes14	3.558	32.411	1308	13218
chr5:105875761-105875861	0.805	ID=Hughes14	0	1.611	0	657	Lrrc8b	SAME
chr5:119039734-119039834	5.572	ID=Hughes14	5.78	5.365	2125	2188	Med13l	OPPOSITE
chr5:143537845-143537945	1.229	ID=Hughes14	0.092	2.366	34	965	Tnrc18	OPPOSITE
chr5:21176690-21176790	49.255	ID=Hughes14	53.196	45.315	19557	18481	Napepld	OPPOSITE
chr5:28496775-28496875	2.317	ID=Hughes14	4.635	0	1704	0	En2	SAME
chr5:28636154-28636254	16.607	ID=Hughes14	4.341	28.872	1596	11775
chr5:3971378-3971478	0.685	ID=Hughes14	1.27	0.101	467	41	Akap9	OPPOSITE
chr5:4093294-4093394	1.206	ID=Hughes14	0.928	1.483	341	605	Cyp51	SAME
chr5:42090549-42090649	0.92	ID=Hughes14	0.011	1.829	4	746	Rab28	OPPOSITE
chr6:137101764-137101864	2.506	ID=Hughes14	0	5.012	0	2044	Rerg	SAME
chr6:31107141-31107241	1.037	ID=Hughes14	0.014	2.06	5	840
chr6:53157943-53158043	17.254	ID=Hughes14	0.005	34.502	2	14071
chr6:83537755-83537855	0.797	ID=Hughes14	1.553	0.042	571	17
chr7:116937450-116937550	31.61	ID=Hughes14	63.219	0	23242	0
chr7:142510485-142510585	0.681	ID=Hughes14	0	1.363	0	556
chr7:4617901-4618001	1.31	ID=Hughes14	0.756	1.864	278	760	Hspbp1	SAME
chr7:74638707-74638807	8.226	ID=Hughes14	10.82	5.632	3978	2297
chr7:84766087-84766187	5.357	ID=Hughes14	9.316	1.398	3425	570
chr7:90910603-90910703	2.276	ID=Hughes14	0	4.551	0	1856
chr7:97103852-97103952	1.077	ID=Hughes14	0	2.153	0	878	Eed	OPPOSITE
chr8:121908574-121908674	1.592	ID=Hughes14	1.249	1.935	459	789
chr8:126308064-126308164	0.819	ID=Hughes14	1.637	0	602	0
chr8:16178229-16178329	1.397	ID=Hughes14	0	2.793	0	1139	Csmd1	SAME
chr9:13397000-13397100	1.849	ID=Hughes14	1.855	1.844	682	752
chr9:32466213-32466313	0.55	ID=Hughes14	1.093	0.007	402	3
chr9:44681173-44681273	1.137	ID=Hughes14	0.86	1.415	316	577	Mll1	SAME
chr9:5060084-5060184	2.325	ID=Hughes14	0	4.649	0	1896
chr9:52231975-52232075	1.618	ID=Hughes14	0.854	2.381	314	971
chr9:64746690-64746790	0.547	ID=Hughes14	0.005	1.089	2	444	Dennd4a	SAME
chr9:71957161-71957261	1.125	ID=Hughes14	0	2.251	0	918	Tcf12	OPPOSITE
chr1:101540074-101540174	0.83	ID=Hughes16	0	1.659	0	490
chr1:103023983-103024083	0.888	ID=Hughes16	1.769	0.007	865	2
chr1:107652116-107652216	4.114	ID=Hughes16	7.816	0.413	3821	122
chr1:110914258-110914358	2.353	ID=Hughes16	0.434	4.272	212	1262
chr1:111598956-111599056	0.802	ID=Hughes16	1.272	0.332	622	98
chr1:11391555-11391655	0.93	ID=Hughes16	0.025	1.835	12	542
chr1:114584400-114584500	3.352	ID=Hughes16	6.704	0	3277	0
chr1:114712114-114712214	1.387	ID=Hughes16	1.857	0.917	908	271
chr1:117441468-117441568	4.117	ID=Hughes16	3.142	5.092	1536	1504
chr1:124243878-124243978	0.998	ID=Hughes16	0.192	1.804	94	533
chr1:13352998-13353098	1.219	ID=Hughes16	0.207	2.231	101	659	Ncoa2	SAME
chr1:13397957-13398057	27.654	ID=Hughes16	37.399	17.909	18282	5290
chr1:142145860-142145960	2.208	ID=Hughes16	0	4.415	0	1304	Kcnt2	SAME
chr1:144451633-144451733	1.326	ID=Hughes16	1.565	1.087	765	321
chr1:152523754-152523854	1.948	ID=Hughes16	3.764	0.132	1840	39	Hmcn1	OPPOSITE
chr1:154548552-154548652	1.467	ID=Hughes16	2.727	0.207	1333	61
chr1:160071240-160071340	0.806	ID=Hughes16	1.023	0.589	500	174
chr1:17598191-17598291	3.044	ID=Hughes16	2.232	3.856	1091	1139	Pi15	SAME
chr1:177116549-177116649	0.57	ID=Hughes16	0.002	1.138	1	336	Rgs7	OPPOSITE
chr1:17758810-17758910	2.301	ID=Hughes16	2.67	1.933	1305	571
chr1:184390357-184390457	1.094	ID=Hughes16	1.054	1.134	515	335	Trp53bp2	SAME
chr1:190412766-190412866	5.232	ID=Hughes16	0	10.464	0	3091	Ush2a	SAME
chr1:191939416-191939516	0.522	ID=Hughes16	0.029	1.016	14	300
chr1:192225493-192225593	2.01	ID=Hughes16	3.784	0.237	1850	70
chr1:196652373-196652473	0.625	ID=Hughes16	1.248	0.003	610	1
chr1:20007049-20007149	5.771	ID=Hughes16	7.941	3.602	3882	1064
chr1:25832897-25832997	1.815	ID=Hughes16	3.586	0.044	1753	13	Bai3	SAME
chr1:30582733-30582833	0.561	ID=Hughes16	1.103	0.02	539	6
chr1:33700518-33700618	0.626	ID=Hughes16	1.252	0	612	0	Prim2	SAME
chr1:35446531-35446631	0.843	ID=Hughes16	0.362	1.324	177	391
chr1:40344491-40344591	0.647	ID=Hughes16	1.011	0.284	494	84	Il1r1	OPPOSITE
chr1:41296843-41296943	1.036	ID=Hughes16	0	2.072	0	612
chr1:41607914-41608014	0.969	ID=Hughes16	0.851	1.087	416	321
chr1:44309854-44309954	2.199	ID=Hughes16	4.398	0	2150	0
chr1:47463189-47463289	0.735	ID=Hughes16	1.436	0.034	702	10
chr1:48869271-48869371	0.592	ID=Hughes16	1.184	0	579	0
chr1:49817218-49817318	0.669	ID=Hughes16	1.319	0.02	645	6
chr1:51216032-51216132	1.639	ID=Hughes16	0	3.277	0	968	Tmeff2	SAME
chr1:53910808-53910908	5.739	ID=Hughes16	0.227	11.25	111	3323	Hecw2	OPPOSITE
chr1:53991227-53991327	1.447	ID=Hughes16	0.006	2.888	3	853	Hecw2	OPPOSITE
chr1:55704256-55704356	3.039	ID=Hughes16	2.784	3.294	1361	973	Plcl1	SAME
chr1:58468832-58468932	0.629	ID=Hughes16	1.068	0.19	522	56	Clk1	OPPOSITE
chr1:58552909-58553009	0.742	ID=Hughes16	1.448	0.037	708	11	Orc2l	OPPOSITE
chr1:61286934-61287034	1.514	ID=Hughes16	2.747	0.281	1343	83
chr1:61731379-61731479	2.588	ID=Hughes16	0	5.176	0	1529	Pard3b	OPPOSITE
chr1:64702474-64702574	3.981	ID=Hughes16	0.029	7.932	14	2343
chr1:64723480-64723580	5.45	ID=Hughes16	0.166	10.735	81	3171
chr1:69535266-69535366	77.705	ID=Hughes16	100	55.41	48884	16367
chr1:71338860-71338960	9.368	ID=Hughes16	9.795	8.941	4788	2641	Abca12	OPPOSITE
chr1:74168905-74169005	1.17	ID=Hughes16	0.16	2.18	78	644	Tns1	SAME
chr1:7535601-7535701	0.771	ID=Hughes16	1.542	0	754	0
chr1:79597831-79597931	6.909	ID=Hughes16	0.471	13.346	230	3942
chr1:84729489-84729589	3.061	ID=Hughes16	3.635	2.488	1777	735	Trip12	OPPOSITE
chr1:91945303-91945403	2.284	ID=Hughes16	0.086	4.482	42	1324	Iqca	OPPOSITE
chr1:92967643-92967743	3.404	ID=Hughes16	1.011	5.796	494	1712	Lrrfip1	SAME
chr1:94486192-94486292	0.826	ID=Hughes16	0	1.652	0	488
chr1:94753136-94753236	8.579	ID=Hughes16	14.469	2.688	7073	794	Gpc1	OPPOSITE
chr1:95385282-95385382	2.139	ID=Hughes16	4.277	0	2091	0	2013-09-02	SAME
chr1:96680089-96680189	2.162	ID=Hughes16	2.199	2.126	1075	628
chr10:117052850-117052950	1.131	ID=Hughes16	1.393	0.87	681	257
chr10:117162235-117162335	4.675	ID=Hughes16	0	9.351	0	2762
chr10:92353713-92353813	1.703	ID=Hughes16	1.336	2.069	653	611
chr11:110567599-110567699	0.892	ID=Hughes16	0.548	1.236	268	365
chr11:119227366-119227466	1.363	ID=Hughes16	1.786	0.941	873	278	Slc26a11	OPPOSITE
chr11:120380255-120380355	7.575	ID=Hughes16	3.907	11.243	1910	3321
chr11:48990104-48990204	50	ID=Hughes16	0	100	0	29538	Btnl9	SAME
chr11:55638556-55638656	0.758	ID=Hughes16	0.348	1.168	170	345
chr11:68266208-68266308	13.273	ID=Hughes16	0.031	26.515	15	7832	Pik3r5	SAME
chr11:72451254-72451354	22.396	ID=Hughes16	0.313	44.478	153	13138	Ube2g1	SAME
chr11:82009551-82009651	3.476	ID=Hughes16	5.914	1.039	2891	307
chr12:25937313-25937413	3.429	ID=Hughes16	4.408	2.451	2155	724
chr12:33900330-33900430	2.135	ID=Hughes16	0.008	4.262	4	1259	Atxn7l1	OPPOSITE
chr13:108100840-108100940	3.481	ID=Hughes16	3.864	3.098	1889	915
chr14:110715110-110715210	2.769	ID=Hughes16	4.811	0.728	2352	215
chr14:87792811-87792911	0.709	ID=Hughes16	1.283	0.135	627	40
chr15:64066863-64066963	1.036	ID=Hughes16	0	2.072	0	612	Asap1	SAME
chr15:87698386-87698486	1.562	ID=Hughes16	0.26	2.864	127	846
chr16:13896295-13896395	19.203	ID=Hughes16	38.348	0.058	18746	17	Pdxdc1	OPPOSITE
chr16:14450592-14450692	3.821	ID=Hughes16	7.475	0.166	3654	49	Abcc1	OPPOSITE
chr16:20632805-20632905	4.995	ID=Hughes16	2.931	7.059	1433	2085	Ece2	SAME
chr16:6325093-6325193	0.663	ID=Hughes16	0.012	1.314	6	388	A2bp1	OPPOSITE
chr16:94868697-94868797	0.613	ID=Hughes16	0.068	1.158	33	342	Dyrk1a	SAME
chr16:95617773-95617873	0.659	ID=Hughes16	1.011	0.308	494	91	Erg	SAME
chr17:21160302-21160402	1.48	ID=Hughes16	2.936	0.024	1435	7	Zfp160	OPPOSITE
chr18:15015065-15015165	0.557	ID=Hughes16	1.115	0	545	0	Taf4b	OPPOSITE
chr18:5694242-5694342	0.703	ID=Hughes16	1.405	0	687	0	Zeb1	SAME
chr19:55344595-55344695	1.728	ID=Hughes16	1.348	2.109	659	623	Acsl5	OPPOSITE
chr19:61117606-61117706	21.577	ID=Hughes16	0.029	43.124	14	12738	Grk5	SAME
chr2:21074381-21074481	1.232	ID=Hughes16	1	1.463	489	432
chr2:21080599-21080699	0.707	ID=Hughes16	1.211	0.203	592	60
chr2:73415483-73415583	0.93	ID=Hughes16	0.059	1.801	29	532	Chrna1	SAME
chr2:83479386-83479486	0.891	ID=Hughes16	1.477	0.305	722	90
chr3:19126459-19126559	2.552	ID=Hughes16	0.02	5.085	10	1502	Pde7a	OPPOSITE
chr3:30110215-30110315	0.835	ID=Hughes16	1.334	0.335	652	99
chr4:125361957-125362057	2.936	ID=Hughes16	5.82	0.051	2845	15	Grik3	SAME
chr4:49703377-49703477	2.879	ID=Hughes16	5.006	0.752	2447	222	Grin3a	OPPOSITE
chr4:57340597-57340697	0.818	ID=Hughes16	1.602	0.034	783	10
chr4:58056744-58056844	7.164	ID=Hughes16	2.584	11.744	1263	3469	Svep1	OPPOSITE
chr4:59495670-59495770	0.996	ID=Hughes16	1.941	0.051	949	15	Rod1	SAME
chr4:83118307-83118407	1.828	ID=Hughes16	0.063	3.592	31	1061	Psip1	OPPOSITE
chr4:88926314-88926414	0.865	ID=Hughes16	1.731	0	846	0	Cdkn2a	OPPOSITE
chr5:119047646-119047746	8.528	ID=Hughes16	8.072	8.985	3946	2654	Med13l	OPPOSITE
chr5:30113645-30113745	0.959	ID=Hughes16	0.106	1.811	52	535
chr6:103137781-103137881	1.141	ID=Hughes16	2.283	0	1116	0
chr6:54181828-54181928	0.524	ID=Hughes16	1.049	0	513	0	Chn2	OPPOSITE
chr6:63164606-63164706	0.942	ID=Hughes16	1.884	0	921	0
chr6:72574844-72574944	3.789	ID=Hughes16	0.773	6.805	378	2010
chr7:134202866-134202966	1.123	ID=Hughes16	1.923	0.322	940	95
chr7:29866063-29866163	26.132	ID=Hughes16	14.313	37.951	6997	11210	Ryr1	OPPOSITE
chr7:88058603-88058703	16.217	ID=Hughes16	0.211	32.223	103	9518
chr8:10974303-10974403	3.325	ID=Hughes16	5.401	1.249	2640	369
chr8:11831166-11831266	2.438	ID=Hughes16	1.667	3.209	815	948	Arhgef7	OPPOSITE
chr8:65376990-65377090	1.258	ID=Hughes16	0	2.515	0	743
chr8:67218768-67218868	1.614	ID=Hughes16	0.665	2.563	325	757	Klhl2	SAME
chr8:67550044-67550144	0.765	ID=Hughes16	0	1.53	0	452
chr8:79707529-79707629	0.792	ID=Hughes16	1.399	0.186	684	55	Nr3c2	SAME
chr9:113876644-113876744	1.011	ID=Hughes16	1.853	0.169	906	50	Ubp1	SAME
chr9:21068764-21068864	4.064	ID=Hughes16	3.289	4.838	1608	1429
chr9:32528610-32528710	9.159	ID=Hughes16	0.409	17.909	200	5290	Ets1	SAME
chrX:48208783-48208883	9.706	ID=Hughes16	15.349	4.063	7503	1200	2610018G03Rik	OPPOSITE
chrX:59895039-59895139	2.742	ID=Hughes16	5.02	0.464	2454	137
chrX:7504201-7504301	3.178	ID=Hughes16	6.065	0.291	2965	86	Eras	SAME
chr1:100982676-100982776	8.616	ID=Hughes17	17.225	0.006	10717	2
chr1:102604303-102604403	51.819	ID=Hughes17	27.942	75.695	17385	26145
chr1:103407557-103407657	1.18	ID=Hughes17	2.332	0.029	1451	10
chr1:107439977-107440077	0.541	ID=Hughes17	1.082	0	673	0	Pign	SAME
chr1:108589617-108589717	1.511	ID=Hughes17	2.924	0.098	1819	34	Bcl2	SAME
chr1:114876753-114876853	4.668	ID=Hughes17	7.949	1.387	4946	479
chr1:114945643-114945743	1.56	ID=Hughes17	2.049	1.071	1275	370
chr1:117125200-117125300	0.667	ID=Hughes17	0.006	1.329	4	459
chr1:122142815-122142915	4.387	ID=Hughes17	4.79	3.984	2980	1376	Steap3	SAME
chr1:124228223-124228323	0.803	ID=Hughes17	1.549	0.058	964	20
chr1:124509286-124509386	8.957	ID=Hughes17	17.911	0.003	11144	1
chr1:126288107-126288207	24.191	ID=Hughes17	22.053	26.329	13721	9094
chr1:131591600-131591700	0.641	ID=Hughes17	0	1.283	0	443	Thsd7b	SAME
chr1:13925015-13925115	0.688	ID=Hughes17	1.021	0.356	635	123
chr1:140862168-140862268	17.651	ID=Hughes17	35.24	0.061	21926	21	Dennd1b	OPPOSITE
chr1:144701823-144701923	0.982	ID=Hughes17	0.44	1.523	274	526
chr1:152758673-152758773	0.601	ID=Hughes17	0.013	1.19	8	411	Hmcn1	SAME
chr1:153341543-153341643	1.923	ID=Hughes17	0.289	3.558	180	1229	Rnf2	SAME
chr1:154759129-154759229	2.815	ID=Hughes17	4.185	1.445	2604	499
chr1:159884701-159884801	28.608	ID=Hughes17	0.039	57.177	24	19749
chr1:169845842-169845942	24.995	ID=Hughes17	32.488	17.501	20214	6045
chr1:173812319-173812419	20.41	ID=Hughes17	9.904	30.915	6162	10678	Cd84	SAME
chr1:178259373-178259473	10.29	ID=Hughes17	18.462	2.119	11487	732
chr1:178725110-178725210	15.566	ID=Hughes17	31.127	0.006	19367	2	Cep170	OPPOSITE
chr1:182072897-182072997	6.437	ID=Hughes17	12.017	0.857	7477	296	Cdc42bpa	OPPOSITE
chr1:183138111-183138211	8.287	ID=Hughes17	14.431	2.142	8979	740	Wdr26	OPPOSITE
chr1:187332074-187332174	3.058	ID=Hughes17	3.605	2.51	2243	867
chr1:30909149-30909249	1.567	ID=Hughes17	1.075	2.058	669	711	Phf3	OPPOSITE
chr1:49369088-49369188	1.382	ID=Hughes17	2.764	0	1720	0
chr1:49791591-49791691	6.547	ID=Hughes17	8.433	4.661	5247	1610
chr1:52847029-52847129	61.578	ID=Hughes17	54.218	68.937	33734	23811	Inpp1	OPPOSITE
chr1:57543963-57544063	1.52	ID=Hughes17	3.02	0.02	1879	7
chr1:61841728-61841828	0.809	ID=Hughes17	1.046	0.573	651	198	Pard3b	OPPOSITE
chr1:63401338-63401438	1.8	ID=Hughes17	3.599	0	2239	0
chr1:64918097-64918197	1.286	ID=Hughes17	0.988	1.584	615	547	Plekhm3	SAME
chr1:76030149-76030249	11.977	ID=Hughes17	23.636	0.318	14706	110
chr1:82850855-82850955	0.641	ID=Hughes17	1.281	0	797	0	Agfg1	OPPOSITE
chr1:89078019-89078119	3.198	ID=Hughes17	0.767	5.628	477	1944
chr1:89895324-89895424	1.588	ID=Hughes17	0.162	3.014	101	1041	Usp40	SAME
chr1:90323053-90323153	0.623	ID=Hughes17	0.182	1.065	113	368
chr1:94084418-94084518	52.401	ID=Hughes17	4.801	100	2987	34540
chr1:97330989-97331089	0.785	ID=Hughes17	0.387	1.184	241	409
chr10:116106271-116106371	0.992	ID=Hughes17	1.871	0.113	1164	39
chr10:53266929-53267029	44.428	ID=Hughes17	0.796	88.06	495	30416	Mcm9	OPPOSITE
chr10:96461134-96461234	1.155	ID=Hughes17	2.31	0	1437	0
chr13:106722698-106722798	3.4	ID=Hughes17	6.146	0.654	3824	226
chr13:116526906-116527006	0.501	ID=Hughes17	0	1.002	0	346
chr13:29036594-29036694	1.048	ID=Hughes17	0	2.096	0	724
chr13:30563372-30563472	15.66	ID=Hughes17	16.784	14.537	10443	5021
chr13:6756221-6756321	2.613	ID=Hughes17	0	5.226	0	1805
chr16:16422169-16422269	0.935	ID=Hughes17	0.066	1.804	41	623	Fgd4	SAME
chr16:27407847-27407947	9.172	ID=Hughes17	10.701	7.643	6658	2640	Ccdc50	SAME
chr16:39862051-39862151	0.808	ID=Hughes17	0.403	1.213	251	419
chr16:56832974-56833074	1.611	ID=Hughes17	1.361	1.862	847	643	Tmem45a	SAME
chr16:57191966-57192066	1.337	ID=Hughes17	2.451	0.223	1525	77	Tbc1d23	SAME
chr16:60243465-60243565	16.139	ID=Hughes17	0.019	32.258	12	11142	Epha6	OPPOSITE
chr16:62386155-62386255	10.018	ID=Hughes17	0.061	19.974	38	6899
chr16:68560208-68560308	1.31	ID=Hughes17	2.62	0	1630	0
chr16:78585229-78585329	0.708	ID=Hughes17	0	1.416	0	489
chr16:78870083-78870183	0.563	ID=Hughes17	0	1.126	0	389
chr16:82824605-82824705	27.038	ID=Hughes17	18.62	35.457	11585	12247
chr16:83989170-83989270	0.866	ID=Hughes17	1.678	0.055	1044	19
chr16:95691989-95692089	4.194	ID=Hughes17	8.382	0.006	5215	2	Erg	SAME
chr17:3971790-3971890	0.903	ID=Hughes17	0	1.807	0	624
chr17:59666839-59666939	2.318	ID=Hughes17	0.008	4.629	5	1599
chr18:42687774-42687874	27.715	ID=Hughes17	6.149	49.282	3826	17022	Tcerg1	OPPOSITE
chr18:66355324-66355424	1.085	ID=Hughes17	0.767	1.404	477	485	Ccbe1	OPPOSITE
chr18:72971511-72971611	0.544	ID=Hughes17	0	1.089	0	376
chr19:26692711-26692811	29.098	ID=Hughes17	6.652	51.543	4139	17803	Smarca2	OPPOSITE
chr2:122358921-122359021	24.745	ID=Hughes17	3.827	45.663	2381	15772
chr2:128871456-128871556	0.604	ID=Hughes17	0.031	1.178	19	407
chr2:159128709-159128809	12.858	ID=Hughes17	8.605	17.111	5354	5910
chr2:93996798-93996898	1.01	ID=Hughes17	1.951	0.069	1214	24	Hsd17b12	SAME
chr3:113546573-113546673	1.597	ID=Hughes17	0.238	2.956	148	1021
chr3:42413215-42413315	1.228	ID=Hughes17	0.01	2.446	6	845
chr4:32400917-32401017	50.006	ID=Hughes17	100	0.012	62219	4
chr5:137953646-137953746	29.98	ID=Hughes17	34.15	25.811	21248	8915
chr5:28496494-28496594	1.36	ID=Hughes17	2.715	0.006	1689	2	En2	SAME
chr5:37631162-37631262	1.357	ID=Hughes17	0.01	2.704	6	934
chr6:34469971-34470071	1.607	ID=Hughes17	0.881	2.334	548	806
chr6:40357530-40357630	2.316	ID=Hughes17	2.324	2.307	1446	797	E330009J07Rik	SAME
chr6:56517005-56517105	11.265	ID=Hughes17	1.271	21.259	791	7343
chr6:61646308-61646408	2.367	ID=Hughes17	0.204	4.531	127	1565	Fam190a	SAME
chr7:105709355-105709455	40.105	ID=Hughes17	80.088	0.122	49830	42
chr7:128736494-128736594	3.757	ID=Hughes17	2.98	4.534	1854	1566
chr7:144197489-144197589	0.93	ID=Hughes17	1.861	0	1158	0	Mgmt	SAME
chr7:151170733-151170833	2.696	ID=Hughes17	4.717	0.675	2935	233
chr7:151391435-151391535	1.252	ID=Hughes17	2.187	0.318	1361	110	Shank2	SAME
chr7:47729700-47729800	4.137	ID=Hughes17	0.167	8.107	104	2800
chr8:37353963-37354063	0.971	ID=Hughes17	1.461	0.481	909	166
chr9:47548109-47548209	22.203	ID=Hughes17	44.403	0.003	27627	1	Cadm1	SAME
chr9:96190745-96190845	45.295	ID=Hughes17	90.588	0.003	56363	1	Tfdp2	SAME
chrY:1445298-1445398	3.015	ID=Hughes17	0.374	5.657	233	1954
chr1:107823208-107823308	70.4	ID=Hughes25	40.8	100	31182	80816
chr1:113503515-113503615	0.678	ID=Hughes25	1.357	0	1037	0
chr1:116466726-116466826	0.845	ID=Hughes25	1.689	0	1291	0
chr1:116628017-116628117	1.588	ID=Hughes25	3.176	0	2427	0
chr1:123714618-123714718	0.536	ID=Hughes25	1.072	0	819	0
chr1:125856496-125856596	2.216	ID=Hughes25	1.789	2.643	1367	2136	Dpp10	OPPOSITE
chr1:125919600-125919700	0.837	ID=Hughes25	1.656	0.017	1266	14	Dpp10	SAME
chr1:128709029-128709129	2.789	ID=Hughes25	5.558	0.021	4248	17	Nckap5	SAME
chr1:131588406-131588506	0.822	ID=Hughes25	1.413	0.23	1080	186	Thsd7b	SAME
chr1:133147496-133147596	6.254	ID=Hughes25	10.13	2.378	7742	1922
chr1:136846383-136846483	1.557	ID=Hughes25	3.109	0.005	2376	4	Ppp1r12b	OPPOSITE
chr1:140861548-140861648	0.712	ID=Hughes25	1.424	0	1088	0	Dennd1b	OPPOSITE
chr1:142434144-142434244	1.987	ID=Hughes25	2.01	1.964	1536	1587	Kcnt2	OPPOSITE
chr1:159368516-159368616	7.833	ID=Hughes25	15.009	0.657	11471	531
chr1:164589501-164589601	1.008	ID=Hughes25	1.96	0.056	1498	45
chr1:177575713-177575813	2.916	ID=Hughes25	5.722	0.111	4373	90	Kmo	OPPOSITE
chr1:179142648-179142748	0.622	ID=Hughes25	1.23	0.014	940	11	Akt3	OPPOSITE
chr1:189145598-189145698	1.951	ID=Hughes25	0.971	2.931	742	2369	Gpatch2	OPPOSITE
chr1:28076824-28076924	1.866	ID=Hughes25	3.732	0	2852	0
chr1:3185184-3185284	1.607	ID=Hughes25	3.126	0.088	2389	71
chr1:39515790-39515890	12.822	ID=Hughes25	25.639	0.005	19595	4	Tbc1d8	OPPOSITE
chr1:39798797-39798897	41.675	ID=Hughes25	83.351	0	63703	0
chr1:40571278-40571378	3.889	ID=Hughes25	7.33	0.447	5602	361
chr1:40588396-40588496	1.52	ID=Hughes25	0.081	2.96	62	2392	Il18rap	SAME
chr1:40709418-40709518	6.128	ID=Hughes25	11.283	0.974	8623	787
chr1:40710910-40711010	4.649	ID=Hughes25	9.278	0.019	7091	15
chr1:43217618-43217718	3.405	ID=Hughes25	6.779	0.03	5181	24	Fhl2	OPPOSITE
chr1:44038070-44038170	3.253	ID=Hughes25	6.422	0.084	4908	68	Tpp2	SAME
chr1:44791155-44791255	1.103	ID=Hughes25	0	2.205	0	1782	Gulp1	OPPOSITE
chr1:46929542-46929642	4.809	ID=Hughes25	0.089	9.528	68	7700
chr1:51043969-51044069	1.305	ID=Hughes25	2.554	0.056	1952	45	Tmeff2	OPPOSITE
chr1:53819046-53819146	4.651	ID=Hughes25	8.646	0.655	6608	529	Stk17b	SAME
chr1:54989109-54989209	0.609	ID=Hughes25	1.161	0.056	887	45
chr1:57431306-57431406	1.718	ID=Hughes25	3.381	0.054	2584	44
chr1:61060160-61060260	6.428	ID=Hughes25	6.206	6.651	4743	5375
chr1:64777657-64777757	8.166	ID=Hughes25	16.333	0	12483	0	Fzd5	SAME
chr1:66610312-66610412	4.13	ID=Hughes25	0.632	7.628	483	6165	Unc80	OPPOSITE
chr1:69294484-69294584	3.222	ID=Hughes25	5.651	0.793	4319	641
chr1:69954600-69954700	2.095	ID=Hughes25	2.777	1.414	2122	1143	Spag16	SAME
chr1:7492174-7492274	1.092	ID=Hughes25	1.361	0.823	1040	665
chr1:81484837-81484937	0.632	ID=Hughes25	1.264	0	966	0
chr1:82856592-82856692	2.793	ID=Hughes25	0.12	5.467	92	4418	Agfg1	SAME
chr1:83200108-83200208	0.651	ID=Hughes25	1.282	0.02	980	16	Wdr69	SAME
chr1:84215522-84215622	0.601	ID=Hughes25	0.025	1.178	19	952	Pid1	SAME
chr1:84686811-84686911	0.962	ID=Hughes25	0	1.923	0	1554	Dner	OPPOSITE
chr1:84901302-84901402	0.571	ID=Hughes25	1.141	0	872	0
chr1:90790961-90791061	3.215	ID=Hughes25	3.064	3.366	2342	2720
chr1:90809369-90809469	9.013	ID=Hughes25	16.129	1.896	12327	1532
chr1:90976635-90976735	18.812	ID=Hughes25	35.124	2.501	26844	2021	Sh3bp4	SAME
chr1:99864995-99865095	2.206	ID=Hughes25	2.059	2.353	1574	1902	Pam	SAME
chr10:8884999-8885099	1.238	ID=Hughes25	2.434	0.042	1860	34
chr11:98353476-98353576	0.769	ID=Hughes25	0.075	1.463	57	1182	Ikzf3	SAME
chr13:21919516-21919616	0.524	ID=Hughes25	0.001	1.048	1	847
chr13:22507799-22507899	3.486	ID=Hughes25	4.455	2.516	3405	2033
chr13:34121492-34121592	54.944	ID=Hughes25	100	9.888	76427	7991	Ripk1	OPPOSITE
chr13:35792573-35792673	0.537	ID=Hughes25	1.043	0.031	797	25	Cdyl	SAME
chr13:74850232-74850332	1.601	ID=Hughes25	3.2	0.002	2446	2	Cast	OPPOSITE
chr13:87790755-87790855	1.266	ID=Hughes25	2.439	0.092	1864	74
chr15:24484949-24485049	0.809	ID=Hughes25	1.611	0.007	1231	6
chr15:27160931-27161031	0.713	ID=Hughes25	1.388	0.038	1061	31
chr15:61808186-61808286	7.667	ID=Hughes25	14.91	0.424	11395	343
chr15:69848130-69848230	0.805	ID=Hughes25	1.274	0.337	974	272
chr15:93548403-93548503	3.574	ID=Hughes25	0	7.148	0	5777
chr16:94840090-94840190	2.151	ID=Hughes25	4.301	0	3287	0	Dyrk1a	SAME
chr17:33611661-33611761	2.656	ID=Hughes25	5.312	0	4060	0
chr17:47901512-47901612	1.641	ID=Hughes25	2.753	0.528	2104	427	Tcfeb	SAME
chr17:60271799-60271899	2.882	ID=Hughes25	4.764	1	3641	808
chr17:77959695-77959795	0.76	ID=Hughes25	1.519	0	1161	0
chr18:50213650-50213750	0.576	ID=Hughes25	1.141	0.01	872	8	Tnfaip8	SAME
chr18:61767195-61767295	0.781	ID=Hughes25	0	1.562	0	1262
chr18:69761364-69761464	6.579	ID=Hughes25	12.696	0.463	9703	374	Tcf4	OPPOSITE
chr18:71311602-71311702	1.858	ID=Hughes25	1.429	2.288	1092	1849
chr18:71580237-71580337	1.135	ID=Hughes25	2.152	0.119	1645	96	Dcc	SAME
chr19:10202444-10202544	6.867	ID=Hughes25	12.331	1.404	9424	1135
chr19:42849135-42849235	4.863	ID=Hughes25	9.719	0.007	7428	6	Hps1	OPPOSITE
chr19:51818483-51818583	0.692	ID=Hughes25	1.265	0.119	967	96
chr2:136456678-136456778	19.492	ID=Hughes25	26.544	12.441	20287	10054
chr2:138012584-138012684	2.613	ID=Hughes25	4.924	0.301	3763	243
chr2:26322468-26322568	1.488	ID=Hughes25	0	2.977	0	2406	Notch1	SAME
chr2:55049640-55049740	1.437	ID=Hughes25	2.591	0.283	1980	229
chr2:98506672-98506772	0.83	ID=Hughes25	1.659	0	1268	0
chr3:129053289-129053389	0.806	ID=Hughes25	1.205	0.407	921	329
chr3:133513680-133513780	0.607	ID=Hughes25	1.182	0.032	903	26
chr3:134011693-134011793	5.168	ID=Hughes25	10.304	0.031	7875	25
chr3:13646132-13646232	3.98	ID=Hughes25	5.552	2.409	4243	1947	Ralyl	OPPOSITE
chr3:138725612-138725712	0.954	ID=Hughes25	1.908	0	1458	0	Rap1gds1	OPPOSITE
chr3:154730239-154730339	1.648	ID=Hughes25	2.279	1.017	1742	822
chr3:5144362-5144462	0.978	ID=Hughes25	1.832	0.124	1400	100
chr3:84633978-84634078	21.547	ID=Hughes25	36.594	6.5	27968	5253	Fbxw7	SAME
chr4:125703760-125703860	4.613	ID=Hughes25	9.219	0.007	7046	6	Csf3r	SAME
chr4:28924526-28924626	4.962	ID=Hughes25	7.472	2.452	5711	1982
chr4:40974710-40974810	0.661	ID=Hughes25	1.316	0.006	1006	5
chr4:59746807-59746907	0.978	ID=Hughes25	0.004	1.953	3	1578	E130308A19Rik	SAME
chr5:130535066-130535166	1.364	ID=Hughes25	1.002	1.725	766	1394	Crcp	OPPOSITE
chr5:145247022-145247122	0.521	ID=Hughes25	1.038	0.005	793	4
chr5:65189236-65189336	6.548	ID=Hughes25	13.077	0.02	9994	16
chr6:129194361-129194461	1.63	ID=Hughes25	2.164	1.095	1654	885
chr6:137521302-137521402	0.635	ID=Hughes25	1.269	0	970	0	Eps8	OPPOSITE
chr6:17024522-17024622	7.014	ID=Hughes25	12.176	1.851	9306	1496	Tes	SAME
chr6:99155140-99155240	3.064	ID=Hughes25	0.03	6.097	23	4927
chr6:99262210-99262310	3.967	ID=Hughes25	7.934	0	6064	0
chr7:148378833-148378933	9.217	ID=Hughes25	10.797	7.637	8252	6172	Hras1	SAME
chr7:56700765-56700865	3.226	ID=Hughes25	6.346	0.106	4850	86	Nav2	OPPOSITE
chr7:65258444-65258544	2.473	ID=Hughes25	0.01	4.936	8	3989
chr8:10674316-10674416	13.357	ID=Hughes25	6.256	20.458	4781	16533
chr8:26626513-26626613	0.822	ID=Hughes25	1.564	0.08	1195	65
chr8:69385608-69385708	22.386	ID=Hughes25	35.514	9.257	27142	7481	Naf1	SAME
chr8:71689756-71689856	15.565	ID=Hughes25	28.496	2.634	21779	2129
chr8:87615473-87615573	2.961	ID=Hughes25	5.896	0.025	4506	20	Man2b1	SAME
chr8:9290910-9291010	3.305	ID=Hughes25	6.465	0.145	4941	117	Fam155a	OPPOSITE
chr9:109420701-109420801	0.561	ID=Hughes25	1.123	0	858	0
chr9:19168240-19168340	1.25	ID=Hughes25	2.499	0	1910	0
chr9:20135361-20135461	1.021	ID=Hughes25	0.014	2.028	11	1639	Olfr18	OPPOSITE
chr9:23855927-23856027	0.547	ID=Hughes25	1.094	0	836	0
chr9:30845755-30845855	3.43	ID=Hughes25	6.86	0	5243	0	Zbtb44	SAME
chr9:32514298-32514398	39.191	ID=Hughes25	76.185	2.196	58226	1775	Ets1	SAME
chr9:32633143-32633243	21.401	ID=Hughes25	34.654	8.148	26485	6585
chr9:41199545-41199645	0.569	ID=Hughes25	1.138	0	870	0
chr9:42218501-42218601	0.699	ID=Hughes25	1.185	0.213	906	172
chr9:42754650-42754750	2.594	ID=Hughes25	5.187	0	3964	0
chr9:59253307-59253407	3.572	ID=Hughes25	7.1	0.045	5426	36	Arih1	SAME
chr9:59789007-59789107	0.535	ID=Hughes25	1.07	0	818	0
chr9:65567266-65567366	0.864	ID=Hughes25	1.697	0.03	1297	24	Zfp609	OPPOSITE
chrX:7502936-7503036	3.87	ID=Hughes25	7.735	0.005	5912	4	Eras	SAME
chrX:7504219-7504319	1.736	ID=Hughes25	3.397	0.074	2596	60	Eras	SAME
chrX:7836264-7836364	14.113	ID=Hughes25	0.729	27.497	557	22222
chrX:7842757-7842857	0.65	ID=Hughes25	1.294	0.006	989	5
chrX:7847641-7847741	0.999	ID=Hughes25	1.923	0.075	1470	61
chr1:106661548-106661648	1.265	ID=Hughes3	0	2.53	0	703
chr1:106661552-106661652	0.525	ID=Hughes3	0	1.051	0	292
chr1:106789946-106790046	2.922	ID=Hughes3	2.789	3.055	379	849	Cdh20	OPPOSITE
chr1:109701427-109701527	0.934	ID=Hughes3	0.375	1.493	51	415
chr1:113333778-113333878	1.154	ID=Hughes3	1.214	1.094	165	304
chr1:114259920-114260020	12.767	ID=Hughes3	14.264	11.27	1938	3132
chr1:128971495-128971595	6.982	ID=Hughes3	13.881	0.083	1886	23
chr1:129473825-129473925	68.164	ID=Hughes3	100	36.328	13587	10096	Tmem163	SAME
chr1:13117940-13118040	3.614	ID=Hughes3	2.738	4.491	372	1248
chr1:131852791-131852891	0.731	ID=Hughes3	0	1.461	0	406	Thsd7b	OPPOSITE
chr1:140632472-140632572	1.065	ID=Hughes3	1.457	0.673	198	187
chr1:142326410-142326510	22.227	ID=Hughes3	24.074	20.381	3271	5664	Kcnt2	SAME
chr1:14254313-14254413	15.274	ID=Hughes3	28.91	1.637	3928	455	Eya1	SAME
chr1:144906214-144906314	2.502	ID=Hughes3	0.029	4.976	4	1383
chr1:178752916-178753016	0.53	ID=Hughes3	0	1.061	0	295	Sdccag8	SAME
chr1:19505261-19505361	10.691	ID=Hughes3	5.829	15.552	792	4322
chr1:19766241-19766341	0.77	ID=Hughes3	0	1.54	0	428
chr1:20039503-20039603	7.585	ID=Hughes3	0.169	15.001	23	4169
chr1:20070971-20071071	0.846	ID=Hughes3	1.619	0.072	220	20	Pkhd1	OPPOSITE
chr1:20185112-20185212	10.236	ID=Hughes3	0	20.471	0	5689	Pkhd1	OPPOSITE
chr1:21275612-21275712	2.893	ID=Hughes3	0.015	5.772	2	1604	Gm4956	OPPOSITE
chr1:22826566-22826666	1.621	ID=Hughes3	2.208	1.033	300	287
chr1:23558487-23558587	2.678	ID=Hughes3	5.226	0.13	710	36
chr1:26782281-26782381	1.615	ID=Hughes3	0	3.231	0	898
chr1:27313970-27314070	1.24	ID=Hughes3	0.302	2.177	41	605
chr1:29422904-29423004	1.069	ID=Hughes3	1.192	0.946	162	263
chr1:30200179-30200279	1.373	ID=Hughes3	2.583	0.162	351	45
chr1:30298716-30298816	3.212	ID=Hughes3	0.007	6.416	1	1783
chr1:32261714-32261814	1.119	ID=Hughes3	0.493	1.745	67	485	Khdrbs2	SAME
chr1:33323587-33323687	3.652	ID=Hughes3	3.202	4.102	435	1140
chr1:34834180-34834280	3.751	ID=Hughes3	0.471	7.031	64	1954
chr1:38284604-38284704	12.609	ID=Hughes3	25.186	0.032	3422	9	Aff3	SAME
chr1:42997638-42997738	0.969	ID=Hughes3	0.53	1.407	72	391
chr1:48826029-48826129	8.016	ID=Hughes3	0.243	15.789	33	4388
chr1:49969238-49969338	4.474	ID=Hughes3	4.144	4.804	563	1335
chr1:50251647-50251747	2.636	ID=Hughes3	3.908	1.364	531	379
chr1:50406652-50406752	5.538	ID=Hughes3	0	11.076	0	3078
chr1:50490776-50490876	1.969	ID=Hughes3	0	3.937	0	1094
chr1:52867528-52867628	2.554	ID=Hughes3	0.132	4.976	18	1383	Inpp1	OPPOSITE
chr1:54543327-54543427	1.177	ID=Hughes3	0.022	2.332	3	648	Pgap1	SAME
chr1:56206250-56206350	0.88	ID=Hughes3	0	1.76	0	489
chr1:60133708-60133808	17.529	ID=Hughes3	34.732	0.327	4719	91
chr1:61694652-61694752	0.516	ID=Hughes3	0	1.033	0	287	Pard3b	OPPOSITE
chr1:63347999-63348099	9.502	ID=Hughes3	19.003	0	2582	0	Zdbf2	SAME
chr1:63348282-63348382	0.949	ID=Hughes3	1.84	0.058	250	16	Zdbf2	OPPOSITE
chr1:64098912-64099012	1.151	ID=Hughes3	1.288	1.015	175	282	Klf7	OPPOSITE
chr1:64874726-64874826	8.108	ID=Hughes3	13.572	2.645	1844	735	Plekhm3	OPPOSITE
chr1:66206835-66206935	13.657	ID=Hughes3	2.083	25.231	283	7012
chr1:66232579-66232679	6.649	ID=Hughes3	2.061	11.237	280	3123	Mtap2	OPPOSITE
chr1:67938131-67938231	2.241	ID=Hughes3	1.391	3.091	189	859
chr1:70356319-70356419	3.256	ID=Hughes3	5.984	0.529	813	147	Spag16	OPPOSITE
chr1:70420569-70420669	8.7	ID=Hughes3	16.979	0.421	2307	117	Spag16	SAME
chr1:74392149-74392249	1.355	ID=Hughes3	0.169	2.54	23	706	Pnkd	SAME
chr1:74515744-74515844	0.518	ID=Hughes3	0	1.036	0	288	Usp37	OPPOSITE
chr1:74648537-74648637	1.002	ID=Hughes3	0.361	1.644	49	457	Stk36	OPPOSITE
chr1:89173491-89173591	0.688	ID=Hughes3	0.088	1.288	12	358	Efhd1	OPPOSITE
chr1:90834203-90834303	8.582	ID=Hughes3	12.586	4.577	1710	1272
chr10:12710846-12710946	52.002	ID=Hughes3	44.888	59.116	6099	16429
chr10:19635905-19636005	0.511	ID=Hughes3	0	1.022	0	284
chr10:32317186-32317286	0.949	ID=Hughes3	1.03	0.867	140	241	Nkain2	SAME
chr10:33363581-33363681	2.244	ID=Hughes3	4.085	0.403	555	112
chr10:35658967-35659067	3.028	ID=Hughes3	0.5	5.556	68	1544
chr10:43892617-43892717	1.229	ID=Hughes3	0	2.458	0	683	Speer5-ps1	SAME
chr10:45338127-45338227	0.728	ID=Hughes3	0.103	1.353	14	376	Hace1	SAME
chr10:45612860-45612960	0.909	ID=Hughes3	0.015	1.803	2	501
chr10:83381871-83381971	1.098	ID=Hughes3	1.685	0.511	229	142
chr10:86328909-86329009	0.904	ID=Hughes3	1.509	0.299	205	83	Stab2	SAME
chr11:114254569-114254669	24.246	ID=Hughes3	0.081	48.411	11	13454
chr11:18017819-18017919	2.398	ID=Hughes3	0.007	4.789	1	1331
chr11:90081817-90081917	1.109	ID=Hughes3	0	2.217	0	616
chr11:94174356-94174456	0.838	ID=Hughes3	1.06	0.615	144	171	Luc7l3	OPPOSITE
chr12:46365669-46365769	7.672	ID=Hughes3	12.998	2.346	1766	652
chr12:66271321-66271421	1.579	ID=Hughes3	1.443	1.716	196	477	C79407	OPPOSITE
chr12:97763276-97763376	2.322	ID=Hughes3	4.644	0	631	0
chr13:35700707-35700807	21.102	ID=Hughes3	0.213	41.992	29	11670
chr13:46929651-46929751	21.931	ID=Hughes3	17.509	26.354	2379	7324	Kif13a	SAME
chr13:90457804-90457904	1.633	ID=Hughes3	0	3.267	0	908
chr13:94480706-94480806	1.429	ID=Hughes3	0.5	2.357	68	655	Dmgdh	SAME
chr14:21832183-21832283	41.72	ID=Hughes3	81.07	2.371	11015	659	Vcl	SAME
chr15:15936517-15936617	1.504	ID=Hughes3	0	3.008	0	836
chr15:18532027-18532127	0.981	ID=Hughes3	0.037	1.925	5	535
chr15:25164283-25164383	1.845	ID=Hughes3	0.368	3.321	50	923
chr15:32137061-32137161	1.125	ID=Hughes3	0.412	1.839	56	511
chr15:3708376-3708476	43.868	ID=Hughes3	74.534	13.202	10127	3669
chr15:68284225-68284325	5.377	ID=Hughes3	1.207	9.546	164	2653
chr15:72071635-72071735	1.063	ID=Hughes3	0	2.127	0	591
chr15:8520408-8520508	1.207	ID=Hughes3	2.414	0	328	0
chr16:21793483-21793583	1.015	ID=Hughes3	0.177	1.853	24	515
chr16:92359584-92359684	0.776	ID=Hughes3	1.538	0.014	209	4	Kcne1	OPPOSITE
chr16:95621687-95621787	19.22	ID=Hughes3	15.066	23.374	2047	6496	Erg	SAME
chr17:64476140-64476240	1.117	ID=Hughes3	0.383	1.85	52	514	Fert2	SAME
chr17:75034148-75034248	19.375	ID=Hughes3	0.125	38.624	17	10734	Birc6	OPPOSITE
chr18:21000926-21001026	7.72	ID=Hughes3	2.26	13.181	307	3663	D030074E01Rik	SAME
chr18:64423498-64423598	1.416	ID=Hughes3	1.17	1.662	159	462	St8sia3	SAME
chr2:136882939-136883039	3.091	ID=Hughes3	4.07	2.112	553	587	2210009G21Rik	OPPOSITE
chr2:181199776-181199876	0.589	ID=Hughes3	0	1.177	0	327
chr2:19609626-19609726	0.547	ID=Hughes3	1.001	0.094	136	26
chr2:47575971-47576071	2.599	ID=Hughes3	1.259	3.94	171	1095
chr2:98502833-98502933	6.916	ID=Hughes3	0	13.832	0	3844
chr3:32314704-32314804	4.181	ID=Hughes3	0.861	7.502	117	2085
chr3:37552897-37552997	0.733	ID=Hughes3	1.03	0.435	140	121
chr3:51246303-51246403	0.658	ID=Hughes3	1.317	0	179	0	Naa15	OPPOSITE
chr3:52244090-52244190	4.984	ID=Hughes3	9.811	0.158	1333	44
chr3:55999475-55999575	0.641	ID=Hughes3	1.281	0	174	0
chr4:15206237-15206337	1.743	ID=Hughes3	0.39	3.095	53	860	Tmem64	SAME
chr4:32508569-32508669	12.514	ID=Hughes3	15.802	9.226	2147	2564	Bach2	SAME
chr4:35520900-35521000	1.413	ID=Hughes3	0	2.825	0	785
chr4:45495718-45495818	21.499	ID=Hughes3	0.236	42.762	32	11884	Shb	SAME
chr4:50859511-50859611	7.967	ID=Hughes3	14.308	1.626	1944	452
chr4:67284729-67284829	10.325	ID=Hughes3	18.599	2.051	2527	570
chr5:121890736-121890836	51.053	ID=Hughes3	2.105	100	286	27791
chr5:136415780-136415880	14.188	ID=Hughes3	0.044	28.333	6	7874
chr5:19858894-19858994	2.123	ID=Hughes3	0.515	3.731	70	1037	Magi2	OPPOSITE
chr5:51965714-51965814	1.867	ID=Hughes3	0	3.735	0	1038
chr6:127286914-127287014	46.886	ID=Hughes3	0.074	93.699	10	26040
chr6:15379077-15379177	0.979	ID=Hughes3	1.73	0.227	235	63	Foxp2	SAME
chr6:17438745-17438845	14.571	ID=Hughes3	25.598	3.544	3478	985	Met	SAME
chr6:87589570-87589670	8.04	ID=Hughes3	0	16.081	0	4469	Aplf	OPPOSITE
chr7:145295959-145296059	0.624	ID=Hughes3	1.148	0.101	156	28
chr8:111275283-111275383	0.821	ID=Hughes3	0.052	1.59	7	442	Zfhx3	SAME
chr8:18385106-18385206	1.898	ID=Hughes3	3.533	0.263	480	73
chr8:52920242-52920342	4.861	ID=Hughes3	6.565	3.156	892	877
chr8:65589951-65590051	0.961	ID=Hughes3	1.921	0	261	0	Spock3	SAME
chr9:15295141-15295241	1.349	ID=Hughes3	1.281	1.418	174	394
chr9:43912098-43912198	19.792	ID=Hughes3	0.589	38.995	80	10837	Mfrp	OPPOSITE
chr9:63412810-63412910	27.025	ID=Hughes3	16.163	37.886	2196	10529	Iqch	OPPOSITE
chr9:96119720-96119820	0.835	ID=Hughes3	0.368	1.303	50	362	Tfdp2	SAME
chr9:96680426-96680526	24.643	ID=Hughes3	1.752	47.533	238	13210
chr9:99081555-99081655	2.096	ID=Hughes3	3.938	0.255	535	71
chrX:11801308-11801408	2.729	ID=Hughes3	3.224	2.235	438	621
chrX:15062191-15062291	0.79	ID=Hughes3	0.552	1.029	75	286
chr1:101158917-101159017	8.637	ID=Hughes30	15.973	1.301	495	88
chr1:104756332-104756432	3.609	ID=Hughes30	6.389	0.828	198	56
chr1:107308350-107308450	7.471	ID=Hughes30	12.327	2.616	382	177
chr1:108533879-108533979	13.452	ID=Hughes30	9.003	17.901	279	1211	Bcl2	SAME
chr1:117733708-117733808	20.951	ID=Hughes30	41.045	0.857	1272	58	Cntnap5a	OPPOSITE
chr1:130992153-130992253	4.937	ID=Hughes30	4.389	5.484	136	371
chr1:13155263-13155363	6.514	ID=Hughes30	10.294	2.735	319	185	Ncoa2	SAME
chr1:134255345-134255445	8.585	ID=Hughes30	1	16.171	31	1094	Tmcc2	OPPOSITE
chr1:170733888-170733988	2.748	ID=Hughes30	1.742	3.755	54	254
chr1:18115632-18115732	4.937	ID=Hughes30	1.226	8.647	38	585	Crisp4	OPPOSITE
chr1:19855055-19855155	3.534	ID=Hughes30	1.42	5.647	44	382
chr1:21595896-21595996	8.148	ID=Hughes30	12.778	3.518	396	238	Kcnq5	SAME
chr1:23260009-23260109	21.799	ID=Hughes30	39.4	4.198	1221	284
chr1:24056364-24056464	6.539	ID=Hughes30	5.776	7.302	179	494	Fam135a	SAME
chr1:28154411-28154511	3.179	ID=Hughes30	3.033	3.326	94	225
chr1:30846303-30846403	5.897	ID=Hughes30	9.842	1.951	305	132
chr1:43889728-43889828	5.394	ID=Hughes30	10.745	0.044	333	3
chr1:45936974-45937074	2.225	ID=Hughes30	0.355	4.095	11	277
chr1:48045997-48046097	5.036	ID=Hughes30	5.357	4.715	166	319
chr1:48678292-48678392	1.851	ID=Hughes30	3.42	0.281	106	19
chr1:48960968-48961068	3.735	ID=Hughes30	6.938	0.532	215	36
chr1:49220576-49220676	2.24	ID=Hughes30	3.001	1.478	93	100
chr1:50166625-50166725	2.407	ID=Hughes30	3.646	1.168	113	79
chr1:5275249-5275349	22.516	ID=Hughes30	33.591	11.441	1041	774
chr1:53011086-53011186	3.622	ID=Hughes30	0	7.243	0	490
chr1:54028513-54028613	6.988	ID=Hughes30	5.905	8.071	183	546	Hecw2	SAME
chr1:56457720-56457820	3.329	ID=Hughes30	1.484	5.174	46	350
chr1:60959861-60959961	1.871	ID=Hughes30	3.743	0	116	0
chr1:61410169-61410269	3.777	ID=Hughes30	4.066	3.489	126	236
chr1:65693027-65693127	5.05	ID=Hughes30	10.1	0	313	0
chr1:67594549-67594649	1.608	ID=Hughes30	3.098	0.118	96	8
chr1:69020267-69020367	3.498	ID=Hughes30	4.453	2.542	138	172	Erbb4	OPPOSITE
chr1:69065903-69066003	5.204	ID=Hughes30	2.84	7.568	88	512	Erbb4	SAME
chr1:69349871-69349971	2.937	ID=Hughes30	5.873	0	182	0
chr1:69349879-69349979	2.772	ID=Hughes30	0	5.543	0	375
chr1:76323084-76323184	6.947	ID=Hughes30	13.553	0.34	420	23
chr1:7653485-7653585	3.356	ID=Hughes30	0	6.711	0	454
chr1:77222205-77222305	7.5	ID=Hughes30	13.004	1.996	403	135
chr1:78665110-78665210	2.908	ID=Hughes30	5.55	0.266	172	18	Acsl3	SAME
chr1:87973772-87973872	53.64	ID=Hughes30	87.028	20.251	2697	1370	Psmd1	OPPOSITE
chr1:88074107-88074207	6.264	ID=Hughes30	7.841	4.686	243	317	Armc9	OPPOSITE
chr1:93855351-93855451	50.041	ID=Hughes30	58.987	41.094	1828	2780	Hdac4	SAME
chr1:93953373-93953473	11.64	ID=Hughes30	17.619	5.661	546	383	Hdac4	SAME
chr1:94305441-94305541	62.424	ID=Hughes30	100	24.848	3099	1681
chr1:96985383-96985483	2.221	ID=Hughes30	4.324	0.118	134	8
chr11:57502743-57502843	18.363	ID=Hughes30	31.494	5.233	976	354	Galnt10	OPPOSITE
chr11:64547917-64548017	5.573	ID=Hughes30	6.002	5.144	186	348
chr11:77003858-77003958	2.478	ID=Hughes30	0.226	4.73	7	320
chr11:90313275-90313375	2.988	ID=Hughes30	5.518	0.458	171	31
chr13:44815203-44815303	6.291	ID=Hughes30	9.197	3.385	285	229
chr14:10595584-10595684	6.847	ID=Hughes30	2.711	10.983	84	743	Fhit	OPPOSITE
chr15:22596365-22596465	2.388	ID=Hughes30	0	4.775	0	323
chr16:95619837-95619937	27.928	ID=Hughes30	55.857	0	1731	0	Erg	SAME
chr17:16158680-16158780	3.956	ID=Hughes30	7.809	0.103	242	7
chr17:24494902-24495002	2.354	ID=Hughes30	3.614	1.094	112	74	Abca3	OPPOSITE
chr17:63323782-63323882	6.199	ID=Hughes30	10.003	2.395	310	162
chr17:79467279-79467379	2.295	ID=Hughes30	3.453	1.138	107	77	Qpct	SAME
chr17:80401354-80401454	1.699	ID=Hughes30	0.323	3.075	10	208
chr18:22183593-22183693	4.007	ID=Hughes30	2.323	5.691	72	385	4921528I01Rik	SAME
chr19:3554175-3554275	11.84	ID=Hughes30	14.456	9.224	448	624	Saps3	SAME
chr19:46480769-46480869	8.148	ID=Hughes30	15.779	0.517	489	35	Sufu	SAME
chr19:57429478-57429578	11.906	ID=Hughes30	23.782	0.03	737	2
chr19:5900993-5901093	6.477	ID=Hughes30	5.873	7.081	182	479	Dpf2	SAME
chr2:101305435-101305535	5.926	ID=Hughes30	10.035	1.818	311	123
chr2:30180370-30180470	10.997	ID=Hughes30	12.165	9.83	377	665	Nup188	OPPOSITE
chr2:59922339-59922439	10.665	ID=Hughes30	17.264	4.065	535	275	Baz2b	SAME
chr2:71283468-71283568	2.104	ID=Hughes30	3.13	1.079	97	73
chr3:107903797-107903897	81.494	ID=Hughes30	62.988	100	1952	6765	Gnat2	SAME
chr3:127641821-127641921	3.752	ID=Hughes30	4.001	3.503	124	237
chr3:80496986-80497086	13.026	ID=Hughes30	16.812	9.239	521	625	Gria2	SAME
chr5:102398108-102398208	7.664	ID=Hughes30	12.682	2.646	393	179	Wdfy3	SAME
chr5:61319731-61319831	2.227	ID=Hughes30	0.226	4.228	7	286
chr6:149006165-149006265	47.121	ID=Hughes30	75.056	19.187	2326	1298	Dennd5b	SAME
chr6:22552299-22552399	2.152	ID=Hughes30	3.195	1.109	99	75
chr6:37012843-37012943	8.999	ID=Hughes30	16.683	1.316	517	89	Dgki	OPPOSITE
chr6:67405915-67406015	1.706	ID=Hughes30	0.161	3.252	5	220	Il23r	OPPOSITE
chr7:140202005-140202105	5.341	ID=Hughes30	8.938	1.744	277	118	Ctbp2	SAME
chr7:49926922-49927022	2.275	ID=Hughes30	4.55	0	141	0	Gm5595	OPPOSITE
chr8:127972298-127972398	6.88	ID=Hughes30	11.262	2.498	349	169	Sipa1l2	OPPOSITE
chr8:44945085-44945185	2.388	ID=Hughes30	4.259	0.517	132	35
chr8:46791397-46791497	3.146	ID=Hughes30	3.808	2.483	118	168	Sorbs2	SAME
chr8:88023049-88023149	5.704	ID=Hughes30	0.129	11.279	4	763	Gpt2	SAME
chr1:10071255-10071355	34.771	ID=Hughes31	3.597	65.945	1362	6491	Cspp1	SAME
chr1:10158253-10158353	1.346	ID=Hughes31	0	2.692	0	265	Arfgef1	SAME
chr1:10667248-10667348	1.232	ID=Hughes31	1.315	1.148	498	113	Cpa6	SAME
chr1:107823208-107823308	0.826	ID=Hughes31	0.137	1.514	52	149
chr1:108450648-108450748	4.9	ID=Hughes31	9.434	0.366	3572	36	Bcl2	SAME
chr1:11200817-11200917	1.226	ID=Hughes31	0.776	1.676	294	165	Prex2	OPPOSITE
chr1:11208416-11208516	16.988	ID=Hughes31	9.299	24.677	3521	2429	Prex2	OPPOSITE
chr1:112959757-112959857	2.835	ID=Hughes31	0.671	4.998	254	492
chr1:117307561-117307661	0.574	ID=Hughes31	0	1.148	0	113
chr1:129494704-129494804	0.859	ID=Hughes31	0	1.717	0	169	Tmem163	SAME
chr1:13132688-13132788	43	ID=Hughes31	0	86	0	8465	Ncoa2	SAME
chr1:133693952-133694052	2.296	ID=Hughes31	0.193	4.399	73	433
chr1:140827440-140827540	0.692	ID=Hughes31	0.063	1.321	24	130
chr1:140875305-140875405	2.481	ID=Hughes31	4.962	0	1879	0	Dennd1b	OPPOSITE
chr1:14214800-14214900	0.887	ID=Hughes31	0.758	1.016	287	100	Eya1	OPPOSITE
chr1:152284368-152284468	1.484	ID=Hughes31	1.413	1.554	535	153	Tpr	SAME
chr1:161750594-161750694	2.779	ID=Hughes31	0.621	4.938	235	486	Tnr	SAME
chr1:162847049-162847149	3.218	ID=Hughes31	0.005	6.431	2	633	Rc3h1	OPPOSITE
chr1:178716936-178717036	0.669	ID=Hughes31	0.272	1.067	103	105	Cep170	OPPOSITE
chr1:178817514-178817614	2.511	ID=Hughes31	0.034	4.988	13	491	Sdccag8	OPPOSITE
chr1:179920019-179920119	1.046	ID=Hughes31	0.05	2.042	19	201
chr1:183229091-183229191	0.77	ID=Hughes31	0.087	1.453	33	143
chr1:184879760-184879860	0.982	ID=Hughes31	1.262	0.701	478	69
chr1:196849282-196849382	1.722	ID=Hughes31	0	3.444	0	339	A330023F24Rik	SAME
chr1:196858006-196858106	3.688	ID=Hughes31	2.673	4.704	1012	463	A330023F24Rik	SAME
chr1:21307479-21307579	4.425	ID=Hughes31	4.41	4.44	1670	437
chr1:21456662-21456762	1.605	ID=Hughes31	0	3.21	0	316	Kcnq5	SAME
chr1:26839371-26839471	4.883	ID=Hughes31	2.168	7.599	821	748
chr1:27024891-27024991	0.613	ID=Hughes31	1.215	0.01	460	1
chr1:27757558-27757658	0.508	ID=Hughes31	0	1.016	0	100
chr1:30900515-30900615	0.61	ID=Hughes31	0	1.219	0	120	Phf3	SAME
chr1:34497982-34498082	1.025	ID=Hughes31	0.008	2.042	3	201	Imp4	OPPOSITE
chr1:36470451-36470551	1.111	ID=Hughes31	0.679	1.544	257	152
chr1:40062155-40062255	4.648	ID=Hughes31	0	9.296	0	915	Map4k4	OPPOSITE
chr1:41414458-41414558	0.813	ID=Hughes31	0	1.626	0	160
chr1:42910187-42910287	1.075	ID=Hughes31	1.693	0.457	641	45	Mrps9	OPPOSITE
chr1:43382584-43382684	1.336	ID=Hughes31	0	2.672	0	263
chr1:43504166-43504266	0.863	ID=Hughes31	0	1.727	0	170	Nck2	SAME
chr1:4353738-4353838	8.986	ID=Hughes31	0	17.972	0	1769
chr1:44186196-44186296	2.845	ID=Hughes31	1.981	3.708	750	365	Bivm	OPPOSITE
chr1:52151359-52151459	1.044	ID=Hughes31	2.089	0	791	0	Stat4	OPPOSITE
chr1:54358977-54359077	0.686	ID=Hughes31	1.006	0.366	381	36	Ccdc150	OPPOSITE
chr1:59612027-59612127	1.787	ID=Hughes31	2.263	1.311	857	129	Gm973	OPPOSITE
chr1:6387293-6387393	0.861	ID=Hughes31	0.077	1.646	29	162
chr1:6650356-6650456	0.675	ID=Hughes31	0	1.351	0	133
chr1:69221461-69221561	0.61	ID=Hughes31	0	1.219	0	120
chr1:69931145-69931245	1.873	ID=Hughes31	1.603	2.144	607	211	Spag16	SAME
chr1:72674631-72674731	1.081	ID=Hughes31	1.563	0.599	592	59	Smarcal1	SAME
chr1:77571090-77571190	2.466	ID=Hughes31	4.933	0	1868	0
chr1:78066837-78066937	0.714	ID=Hughes31	0.238	1.189	90	117
chr1:78464352-78464452	0.825	ID=Hughes31	1.579	0.071	598	7	Farsb	SAME
chr1:79155217-79155317	5.183	ID=Hughes31	0.238	10.129	90	997
chr1:81173961-81174061	2.545	ID=Hughes31	0	5.09	0	501	9430031J16Rik	SAME
chr1:89340495-89340595	1.639	ID=Hughes31	2.942	0.335	1114	33	Gigyf2	OPPOSITE
chr1:90171874-90171974	0.858	ID=Hughes31	0.111	1.605	42	158	A730008H23Rik	SAME
chr1:95235033-95235133	40.254	ID=Hughes31	41.973	38.535	15893	3793	Pask	OPPOSITE
chr1:95369173-95369273	0.518	ID=Hughes31	0	1.036	0	102	Hdlbp	OPPOSITE
chr10:105196047-105196147	0.543	ID=Hughes31	0	1.087	0	107
chr10:115673205-115673305	1.297	ID=Hughes31	1.212	1.382	459	136	Ptprr	OPPOSITE
chr10:61730843-61730943	0.52	ID=Hughes31	1.041	0	394	0
chr11:108166937-108167037	2.55	ID=Hughes31	0.011	5.09	4	501	Prkca	OPPOSITE
chr11:32413572-32413672	1.234	ID=Hughes31	0	2.469	0	243	Ubtd2	OPPOSITE
chr11:3587587-3587687	1.442	ID=Hughes31	0.008	2.875	3	283	Morc2a	OPPOSITE
chr11:68007313-68007413	0.867	ID=Hughes31	0.433	1.3	164	128	Stx8	SAME
chr12:15961712-15961812	2.599	ID=Hughes31	2.292	2.906	868	286
chr12:17719945-17720045	8.286	ID=Hughes31	3.04	13.532	1151	1332	Hpcal1	OPPOSITE
chr13:103583229-103583329	0.928	ID=Hughes31	1.125	0.731	426	72	Mast4	SAME
chr13:104597570-104597670	0.711	ID=Hughes31	0	1.422	0	140
chr13:114110316-114110416	0.76	ID=Hughes31	1.521	0	576	0
chr13:64228614-64228714	3.1	ID=Hughes31	0.003	6.197	1	610	Slc35d2	SAME
chr13:94887017-94887117	0.719	ID=Hughes31	0.28	1.158	106	114	Lhfpl2	SAME
chr13:95161924-95162024	0.94	ID=Hughes31	0.782	1.097	296	108	Ap3b1	SAME
chr14:107984022-107984122	4.904	ID=Hughes31	9.441	0.366	3575	36
chr14:26198718-26198818	15.325	ID=Hughes31	27.358	3.292	10359	324
chr14:65219747-65219847	0.871	ID=Hughes31	1.743	0	660	0
chr14:71666739-71666839	1.183	ID=Hughes31	0.05	2.316	19	228
chr14:75082746-75082846	0.679	ID=Hughes31	0.008	1.351	3	133	Htr2a	OPPOSITE
chr14:76178948-76179048	1.651	ID=Hughes31	2.266	1.036	858	102	Slc25a30	SAME
chr14:77552803-77552903	1.218	ID=Hughes31	2.435	0	922	0
chr15:29033962-29034062	2.038	ID=Hughes31	0.011	4.064	4	400
chr15:36778322-36778422	0.528	ID=Hughes31	1.046	0.01	396	1
chr15:37943297-37943397	0.801	ID=Hughes31	1.257	0.345	476	34	Ubr5	SAME
chr15:45372120-45372220	0.859	ID=Hughes31	1.688	0.03	639	3
chr15:45557027-45557127	0.563	ID=Hughes31	0.029	1.097	11	108
chr15:51040877-51040977	0.679	ID=Hughes31	0.048	1.311	18	129
chr15:58789073-58789173	0.706	ID=Hughes31	0	1.412	0	139	Mtss1	SAME
chr15:60961383-60961483	0.503	ID=Hughes31	1.006	0	381	0
chr15:61816445-61816545	0.543	ID=Hughes31	0	1.087	0	107
chr15:79815741-79815841	2.059	ID=Hughes31	0.858	3.261	325	321
chr15:81315514-81315614	25.252	ID=Hughes31	0.417	50.086	158	4930
chr16:13997417-13997517	1.633	ID=Hughes31	2.86	0.406	1083	40	2900011O08Rik	OPPOSITE
chr16:23114368-23114468	1.471	ID=Hughes31	0.28	2.662	106	262	Rfc4	OPPOSITE
chr16:29837009-29837109	0.823	ID=Hughes31	0.05	1.595	19	157
chr16:32648456-32648556	0.584	ID=Hughes31	0.011	1.158	4	114	Tnk2	SAME
chr16:90802925-90803025	93.432	ID=Hughes31	86.864	100	32891	9843	Urb1	SAME
chr16:91741735-91741835	0.932	ID=Hughes31	1.408	0.457	533	45	Itsn1	SAME
chr16:94425852-94425952	2.777	ID=Hughes31	5.554	0	2103	0	Hlcs	OPPOSITE
chr16:94831740-94831840	20.65	ID=Hughes31	0.013	41.288	5	4064	Dyrk1a	SAME
chr16:98044216-98044316	0.518	ID=Hughes31	0	1.036	0	102	Prdm15	SAME
chr17:11052332-11052432	1.269	ID=Hughes31	0.008	2.53	3	249	Park2	SAME
chr17:29768717-29768817	0.527	ID=Hughes31	1.054	0	399	0	Rnf8	OPPOSITE
chr17:47531828-47531928	13.288	ID=Hughes31	20.988	5.588	7947	550	Guca1a	OPPOSITE
chr17:52425838-52425938	0.705	ID=Hughes31	1.41	0	534	0
chr17:61801624-61801724	2.89	ID=Hughes31	5.781	0	2189	0
chr17:64856051-64856151	1.599	ID=Hughes31	2.496	0.701	945	69
chr17:67541246-67541346	0.778	ID=Hughes31	0.346	1.209	131	119	Ptprm	SAME
chr17:71486858-71486958	1.006	ID=Hughes31	0	2.012	0	198
chr17:73561862-73561962	0.548	ID=Hughes31	0.05	1.046	19	103	Lclat1	SAME
chr17:74245166-74245266	1.252	ID=Hughes31	1.001	1.504	379	148	Xdh	SAME
chr18:14985941-14986041	0.533	ID=Hughes31	0	1.067	0	105	Taf4b	OPPOSITE
chr18:17359296-17359396	1.918	ID=Hughes31	0.544	3.292	206	324
chr18:65070859-65070959	34.286	ID=Hughes31	35.056	33.516	13274	3299	Nedd4l	SAME
chr18:88920916-88921016	0.571	ID=Hughes31	0.005	1.138	2	112
chr19:17330886-17330986	1.28	ID=Hughes31	0.467	2.093	177	206
chr19:31954865-31954965	1.412	ID=Hughes31	0	2.824	0	278	A1cf	SAME
chr19:35032036-35032136	1.105	ID=Hughes31	2.21	0	837	0	Kif20b	SAME
chr19:5471536-5471636	1.348	ID=Hughes31	2.604	0.091	986	9
chr2:139340871-139340971	0.518	ID=Hughes31	0	1.036	0	102	Sptlc3	OPPOSITE
chr2:37593977-37594077	19.316	ID=Hughes31	38.479	0.152	14570	15
chr2:4519941-4520041	0.559	ID=Hughes31	0	1.118	0	110	Frmd4a	SAME
chr2:70263483-70263583	1.199	ID=Hughes31	0	2.398	0	236	Myo3b	SAME
chr2:73416741-73416841	0.906	ID=Hughes31	0.024	1.788	9	176	Chrna1	SAME
chr3:14636495-14636595	29.753	ID=Hughes31	0.053	59.453	20	5852
chr4:125703760-125703860	1.754	ID=Hughes31	3.489	0.02	1321	2	Csf3r	SAME
chr4:130411264-130411364	4.892	ID=Hughes31	0	9.784	0	963
chr4:130447006-130447106	0.569	ID=Hughes31	0	1.138	0	112
chr4:134084752-134084852	1.236	ID=Hughes31	0.43	2.042	163	201	Fam54b	SAME
chr4:41091649-41091749	3.072	ID=Hughes31	1.806	4.338	684	427	Ube2r2	SAME
chr4:41594672-41594772	2.992	ID=Hughes31	1.82	4.165	689	410
chr5:100839151-100839251	0.665	ID=Hughes31	1.331	0	504	0	Sec31a	SAME
chr5:115216044-115216144	0.605	ID=Hughes31	0	1.209	0	119	Git2	SAME
chr5:122149161-122149261	0.779	ID=Hughes31	0.217	1.341	82	132
chr5:143802702-143802802	0.64	ID=Hughes31	0	1.28	0	126	Rnf216	OPPOSITE
chr5:22846360-22846460	0.503	ID=Hughes31	0	1.006	0	99
chr6:99217145-99217245	1.968	ID=Hughes31	0.085	3.85	32	379
chr6:99283425-99283525	68.906	ID=Hughes31	60.977	76.836	23089	7563
chr7:117379100-117379200	3.756	ID=Hughes31	0.584	6.929	221	682	Swap70	OPPOSITE
chr7:120112396-120112496	4.21	ID=Hughes31	2.599	5.821	984	573
chr7:132554849-132554949	0.701	ID=Hughes31	0.182	1.219	69	120
chr7:134440482-134440582	6.36	ID=Hughes31	0.153	12.567	58	1237	Itgal	SAME
chr7:146349634-146349734	1.22	ID=Hughes31	0.063	2.377	24	234	Stk32c	SAME
chr7:57089722-57089822	4.035	ID=Hughes31	0.848	7.223	321	711	Prmt3	SAME
chr8:119178115-119178215	0.727	ID=Hughes31	0	1.453	0	143	Cdyl2	SAME
chr8:122243707-122243807	23.907	ID=Hughes31	18.962	28.853	7180	2840	Atp2c2	OPPOSITE
chr8:17802095-17802195	2.734	ID=Hughes31	3.161	2.306	1197	227
chr8:60593088-60593188	0.712	ID=Hughes31	1.423	0	539	0	Galntl6	SAME
chr9:113206259-113206359	0.655	ID=Hughes31	0	1.311	0	129
chr9:16397447-16397547	1.949	ID=Hughes31	0.261	3.637	99	358
chr9:21811531-21811631	1.007	ID=Hughes31	1.497	0.518	567	51	Prkcsh	OPPOSITE
chr9:32514259-32514359	1.724	ID=Hughes31	2.443	1.006	925	99	Ets1	SAME
chr9:35084156-35084256	18.555	ID=Hughes31	36.601	0.508	13859	50
chr9:37018872-37018972	0.553	ID=Hughes31	0	1.107	0	109	Tmem218	SAME
chr9:44518410-44518510	0.564	ID=Hughes31	0	1.128	0	111	Phldb1	OPPOSITE
chr9:48799457-48799557	2.494	ID=Hughes31	0	4.988	0	491	Usp28	OPPOSITE
chr9:52051793-52051893	62.141	ID=Hughes31	100	24.281	37865	2390
chr9:55354389-55354489	0.58	ID=Hughes31	0.032	1.128	12	111	Etfa	OPPOSITE
chr9:58560523-58560623	0.798	ID=Hughes31	0.256	1.341	97	132	2410076I21Rik	OPPOSITE
chr9:64225658-64225758	1.2	ID=Hughes31	2.086	0.315	790	31
chr9:69068346-69068446	0.533	ID=Hughes31	0	1.067	0	105	Rora	OPPOSITE
chr9:7851269-7851369	1.05	ID=Hughes31	0.547	1.554	207	153	Birc3	OPPOSITE
chr9:85787618-85787718	0.543	ID=Hughes31	0	1.087	0	107
chr9:91217289-91217389	0.651	ID=Hughes31	0.082	1.219	31	120
chr9:99436538-99436638	1.893	ID=Hughes31	3.37	0.417	1276	41	Armc8	OPPOSITE
chr9:99804575-99804675	0.823	ID=Hughes31	0.578	1.067	219	105
chrX:39452691-39452791	1.087	ID=Hughes31	0	2.174	0	214	Xiap	SAME
chrX:55167589-55167689	0.889	ID=Hughes31	0.357	1.422	135	140
chr1:102727308-102727408	3.811	ID=Hughes35	0	7.622	0	1508
chr1:104089277-104089377	1.174	ID=Hughes35	2.348	0	587	0
chr1:11011248-11011348	3.453	ID=Hughes35	6.905	0	1726	0	Prex2	SAME
chr1:111817705-111817805	9.763	ID=Hughes35	19.522	0.005	4880	1
chr1:112279666-112279766	4.962	ID=Hughes35	9.833	0.091	2458	18
chr1:115254880-115254980	6.714	ID=Hughes35	6.549	6.879	1637	1361
chr1:115745406-115745506	9.911	ID=Hughes35	0	19.822	0	3922
chr1:116258139-116258239	9.332	ID=Hughes35	0.004	18.66	1	3692
chr1:117494974-117495074	0.782	ID=Hughes35	1.464	0.101	366	20
chr1:124584808-124584908	8.613	ID=Hughes35	11.125	6.1	2781	1207
chr1:125192132-125192232	4.275	ID=Hughes35	0.408	8.142	102	1611
chr1:126259061-126259161	0.543	ID=Hughes35	0	1.087	0	215
chr1:127704855-127704955	4.325	ID=Hughes35	3.236	5.413	809	1071	Gpr39	OPPOSITE
chr1:128977209-128977309	1.016	ID=Hughes35	1.452	0.581	363	115
chr1:134948096-134948196	6.563	ID=Hughes35	12.029	1.097	3007	217	Pik3c2b	SAME
chr1:152836526-152836626	4.536	ID=Hughes35	9.017	0.056	2254	11	Hmcn1	OPPOSITE
chr1:161939613-161939713	1.141	ID=Hughes35	0.008	2.274	2	450
chr1:169292091-169292191	4.784	ID=Hughes35	9.549	0.02	2387	4	Aldh9a1	SAME
chr1:17298086-17298186	2.863	ID=Hughes35	0.06	5.666	15	1121
chr1:17632605-17632705	1.504	ID=Hughes35	2.796	0.212	699	42
chr1:192843216-192843316	0.964	ID=Hughes35	1.872	0.056	468	11	Mfsd7b	SAME
chr1:192845498-192845598	0.566	ID=Hughes35	0	1.132	0	224	Mfsd7b	OPPOSITE
chr1:193037100-193037200	1.529	ID=Hughes35	0	3.058	0	605
chr1:21448257-21448357	1.183	ID=Hughes35	2.236	0.131	559	26	Kcnq5	OPPOSITE
chr1:23037954-23038054	6.77	ID=Hughes35	0	13.54	0	2679
chr1:23268895-23268995	4.101	ID=Hughes35	0.976	7.227	244	1430
chr1:35218607-35218707	1.561	ID=Hughes35	2.996	0.126	749	25
chr1:45491826-45491926	3.39	ID=Hughes35	6.781	0	1695	0	Col5a2	OPPOSITE
chr1:49037347-49037447	8.577	ID=Hughes35	15.309	1.845	3827	365
chr1:53155759-53155859	14.537	ID=Hughes35	20.87	8.203	5217	1623
chr1:54035796-54035896	3.855	ID=Hughes35	0.004	7.707	1	1525	Hecw2	SAME
chr1:62645461-62645561	16.325	ID=Hughes35	10.593	22.056	2648	4364	Pard3b	OPPOSITE
chr1:63854674-63854774	16.207	ID=Hughes35	24.162	8.253	6040	1633
chr1:71133450-71133550	9.038	ID=Hughes35	1.424	16.653	356	3295	Bard1	OPPOSITE
chr1:81140409-81140509	57.372	ID=Hughes35	64.689	50.056	16171	9904	9430031J16Rik	SAME
chr1:81188275-81188375	5.826	ID=Hughes35	2.312	9.34	578	1848	9430031J16Rik	SAME
chr1:8496109-8496209	1.691	ID=Hughes35	0	3.381	0	669	Sntg1	OPPOSITE
chr1:87493211-87493311	5.042	ID=Hughes35	0	10.083	0	1995	Sp110	OPPOSITE
chr1:90117150-90117250	2.656	ID=Hughes35	0	5.312	0	1051
chr1:95639027-95639127	48.5	ID=Hughes35	97	0	24248	0	Thap4	SAME
chr1:98613073-98613173	1.832	ID=Hughes35	1.692	1.971	423	390
chr1:99614490-99614590	15.596	ID=Hughes35	0.008	31.184	2	6170	Ppip5k2	SAME
chr10:115915535-115915635	2.559	ID=Hughes35	4.724	0.394	1181	78
chr10:76789796-76789896	3.078	ID=Hughes35	4.088	2.067	1022	409	Adarb1	OPPOSITE
chr11:69401668-69401768	2.357	ID=Hughes35	4.148	0.566	1037	112	Trp53	SAME
chr11:69402347-69402447	3.708	ID=Hughes35	0.012	7.404	3	1465	Trp53	SAME
chr12:113914345-113914445	0.707	ID=Hughes35	0.06	1.354	15	268
chr12:32412460-32412560	0.535	ID=Hughes35	1.036	0.035	259	7	Cog5	OPPOSITE
chr13:34849289-34849389	13.232	ID=Hughes35	5	21.465	1250	4247
chr14:10302450-10302550	2.805	ID=Hughes35	5.576	0.035	1394	7
chr14:107830833-107830933	1.914	ID=Hughes35	3.716	0.111	929	22
chr14:108194687-108194787	3.351	ID=Hughes35	6.693	0.01	1673	2
chr14:10845057-10845157	1.806	ID=Hughes35	0.424	3.189	106	631	Fhit	OPPOSITE
chr14:108770987-108771087	0.788	ID=Hughes35	1.552	0.025	388	5
chr14:114868930-114869030	18.965	ID=Hughes35	37.931	0	9482	0
chr14:115417973-115418073	3.658	ID=Hughes35	5.38	1.936	1345	383
chr14:119398092-119398192	0.61	ID=Hughes35	1.22	0	305	0	Uggt2	OPPOSITE
chr14:124995366-124995466	30.877	ID=Hughes35	15.629	46.124	3907	9126	Fgf14	SAME
chr14:13218881-13218981	1.826	ID=Hughes35	3.652	0	913	0	Cadps	OPPOSITE
chr14:19050807-19050907	0.545	ID=Hughes35	1.02	0.071	255	14	Nr1d2	SAME
chr14:24721233-24721333	0.739	ID=Hughes35	1.316	0.162	329	32	Kcnma1	OPPOSITE
chr14:24880213-24880313	2.027	ID=Hughes35	0.264	3.791	66	750
chr14:34532163-34532263	8.941	ID=Hughes35	17.605	0.278	4401	55
chr14:35983072-35983172	12.092	ID=Hughes35	3.26	20.924	815	4140	Grid1	OPPOSITE
chr14:37385321-37385421	1.801	ID=Hughes35	3.076	0.526	769	104
chr14:39972714-39972814	0.864	ID=Hughes35	0	1.728	0	342	Nrg3	SAME
chr14:40596778-40596878	11.269	ID=Hughes35	22.538	0	5634	0
chr14:46740781-46740881	0.935	ID=Hughes35	1.704	0.167	426	33
chr14:49141188-49141288	1.609	ID=Hughes35	1.404	1.814	351	359
chr14:51145965-51146065	13.033	ID=Hughes35	25.954	0.111	6488	22
chr14:59471257-59471357	0.728	ID=Hughes35	0	1.456	0	288
chr14:85592237-85592337	5.069	ID=Hughes35	0	10.138	0	2006
chr14:85592337-85592437	0.986	ID=Hughes35	1.972	0	493	0
chr14:86240986-86241086	12.031	ID=Hughes35	24.058	0.005	6014	1
chr14:87136300-87136400	27.689	ID=Hughes35	52.564	2.815	13140	557	Diap3	OPPOSITE
chr14:89748658-89748758	8.428	ID=Hughes35	7.697	9.158	1924	1812
chr14:92517581-92517681	2.106	ID=Hughes35	4.16	0.051	1040	10
chr14:94536487-94536587	4.872	ID=Hughes35	0.004	9.739	1	1927
chr15:64309456-64309556	1.514	ID=Hughes35	1.668	1.36	417	269
chr16:17307276-17307376	3.895	ID=Hughes35	0.148	7.642	37	1512	Pi4ka	OPPOSITE
chr16:21676288-21676388	1.031	ID=Hughes35	0	2.062	0	408	2510009E07Rik	OPPOSITE
chr16:4138620-4138720	1.192	ID=Hughes35	1.68	0.703	420	139	Crebbp	OPPOSITE
chr16:47869574-47869674	0.64	ID=Hughes35	1.28	0	320	0
chr16:95698740-95698840	62.597	ID=Hughes35	25.194	100	6298	19786	Erg	SAME
chr16:97669057-97669157	43.197	ID=Hughes35	0.56	85.833	140	16983	Mx1	SAME
chr17:38269758-38269858	6.944	ID=Hughes35	4.624	9.264	1156	1833
chr17:43394606-43394706	8.264	ID=Hughes35	7.073	9.456	1768	1871
chr17:51411459-51411559	4.987	ID=Hughes35	7.321	2.653	1830	525
chr17:64607454-64607554	6.606	ID=Hughes35	8.465	4.746	2116	939
chr17:70917867-70917967	3.233	ID=Hughes35	1.024	5.443	256	1077	Dlgap1	SAME
chr17:78041486-78041586	2.577	ID=Hughes35	3.264	1.89	816	374
chr17:78280913-78281013	5.423	ID=Hughes35	5.696	5.15	1424	1019
chr17:78877930-78878030	0.756	ID=Hughes35	1.512	0	378	0
chr17:81951551-81951651	5.014	ID=Hughes35	2.892	7.136	723	1412	Slc8a1	OPPOSITE
chr18:11806672-11806772	1.152	ID=Hughes35	1.9	0.404	475	80
chr18:12179014-12179114	4.409	ID=Hughes35	0.084	8.733	21	1728	6030446N20Rik	SAME
chr2:117174460-117174560	5.487	ID=Hughes35	10.945	0.03	2736	6
chr2:15289489-15289589	2.403	ID=Hughes35	0	4.806	0	951
chr2:17763843-17763943	1.022	ID=Hughes35	1.428	0.617	357	122
chr2:26321460-26321560	4.874	ID=Hughes35	9.713	0.035	2428	7	Notch1	SAME
chr2:28925943-28926043	8.488	ID=Hughes35	13.377	3.599	3344	712	Ttf1	OPPOSITE
chr2:37861043-37861143	1.269	ID=Hughes35	0.976	1.562	244	309	Dennd1a	SAME
chr2:6115529-6115629	4.196	ID=Hughes35	8.361	0.03	2090	6	Echdc3	SAME
chr2:63728360-63728460	0.864	ID=Hughes35	0	1.728	0	342
chr2:68497245-68497345	1.486	ID=Hughes35	0.196	2.775	49	549	4932414N04Rik	SAME
chr2:75053291-75053391	2.6	ID=Hughes35	0	5.201	0	1029
chr3:42255725-42255825	0.699	ID=Hughes35	0.084	1.314	21	260
chr3:81145037-81145137	3.648	ID=Hughes35	7.257	0.04	1814	8
chr4:3879203-3879303	33.617	ID=Hughes35	67.209	0.025	16801	5
chr4:94361085-94361185	3.379	ID=Hughes35	0.092	6.666	23	1319
chr5:151163837-151163937	3.822	ID=Hughes35	3.444	4.2	861	831	Fry	SAME
chr5:62948921-62949021	2.317	ID=Hughes35	1.752	2.881	438	570
chr5:74499151-74499251	4.194	ID=Hughes35	0.276	8.112	69	1605
chr5:81513727-81513827	4.526	ID=Hughes35	0	9.052	0	1791	Lphn3	SAME
chr5:88811285-88811385	1.635	ID=Hughes35	0.036	3.235	9	640	Amtn	OPPOSITE
chr5:88824959-88825059	1.705	ID=Hughes35	1.484	1.926	371	381
chr5:90122054-90122154	4.293	ID=Hughes35	2.176	6.409	544	1268	Adamts3	SAME
chr5:92380744-92380844	16.73	ID=Hughes35	33.459	0	8364	0	Rchy1	SAME
chr5:97899072-97899172	1.148	ID=Hughes35	2.296	0	574	0
chr6:15145160-15145260	3.441	ID=Hughes35	4.8	2.082	1200	412	Foxp2	OPPOSITE
chr6:17415321-17415421	0.786	ID=Hughes35	1.208	0.364	302	72	Met	SAME
chr6:17437883-17437983	22.298	ID=Hughes35	31.891	12.706	7972	2514	Met	SAME
chr6:17496064-17496164	5.268	ID=Hughes35	0.012	10.523	3	2082	Met	OPPOSITE
chr6:25699636-25699736	24.857	ID=Hughes35	7.245	42.469	1811	8403	Pot1a	SAME
chr7:130091010-130091110	5.696	ID=Hughes35	8.101	3.29	2025	651
chr7:25388518-25388618	10.113	ID=Hughes35	7.797	12.428	1949	2459	Ethe1	OPPOSITE
chr7:47356918-47357018	3.952	ID=Hughes35	0.884	7.02	221	1389
chr7:74593275-74593375	13.219	ID=Hughes35	0.1	26.337	25	5211
chr8:30838652-30838752	7.419	ID=Hughes35	14.581	0.258	3645	51
chr8:31002145-31002245	11.754	ID=Hughes35	22.214	1.294	5553	256
chr8:69236392-69236492	10.748	ID=Hughes35	15.437	6.06	3859	1199
chr8:89510169-89510269	1.473	ID=Hughes35	0.272	2.674	68	529
chr8:92143912-92144012	1.868	ID=Hughes35	0.016	3.72	4	736
chr9:75071386-75071486	3.636	ID=Hughes35	0.08	7.192	20	1423	Myo5a	OPPOSITE
chr9:89800059-89800159	5.975	ID=Hughes35	0.008	11.943	2	2363
chrX:72660290-72660390	50.205	ID=Hughes35	100	0.409	24998	81	Mtcp1	SAME
chrY:2901581-2901681	9.928	ID=Hughes35	0.024	19.832	6	3924
chr1:100359690-100359790	0.972	ID=Hughes37	1.944	0	848	0	Slco6d1	SAME
chr1:104298586-104298686	1.76	ID=Hughes37	1.575	1.944	687	935
chr1:104601421-104601521	2.248	ID=Hughes37	0.131	4.364	57	2099
chr1:105539778-105539878	1.296	ID=Hughes37	2.281	0.312	995	150
chr1:107530256-107530356	0.748	ID=Hughes37	1.497	0	653	0	Pign	OPPOSITE
chr1:107855981-107856081	20.097	ID=Hughes37	28.989	11.205	12644	5389
chr1:109381221-109381321	1.185	ID=Hughes37	2.371	0	1034	0
chr1:112689136-112689236	0.542	ID=Hughes37	1.084	0	473	0
chr1:113575010-113575110	0.525	ID=Hughes37	0	1.05	0	505
chr1:116748677-116748777	1.093	ID=Hughes37	1.183	1.002	516	482
chr1:11683141-11683241	3.192	ID=Hughes37	0	6.383	0	3070	A830018L16Rik	SAME
chr1:121078561-121078661	2.197	ID=Hughes37	1.197	3.196	522	1537
chr1:121716334-121716434	2.712	ID=Hughes37	0.005	5.419	2	2606	Ptpn4	OPPOSITE
chr1:123645654-123645754	0.968	ID=Hughes37	1.935	0	844	0
chr1:123678347-123678447	6.261	ID=Hughes37	0	12.522	0	6022
chr1:124430999-124431099	4.789	ID=Hughes37	9.505	0.073	4146	35
chr1:125845757-125845857	0.668	ID=Hughes37	0	1.337	0	643	Dpp10	SAME
chr1:129012686-129012786	0.615	ID=Hughes37	1.201	0.029	524	14
chr1:130686953-130687053	15.996	ID=Hughes37	30.027	1.965	13097	945
chr1:145905404-145905504	9.786	ID=Hughes37	17.108	2.464	7462	1185
chr1:167730025-167730125	0.864	ID=Hughes37	1.064	0.663	464	319	Cd247	OPPOSITE
chr1:168643253-168643353	0.697	ID=Hughes37	1.373	0.021	599	10
chr1:180661692-180661792	3.902	ID=Hughes37	0	7.804	0	3753	Kif26b	SAME
chr1:191256210-191256310	5.231	ID=Hughes37	10.372	0.091	4524	44
chr1:193819640-193819740	1.07	ID=Hughes37	1.8	0.339	785	163
chr1:20392774-20392874	7.171	ID=Hughes37	7.921	6.421	3455	3088	Pkhd1	SAME
chr1:24600313-24600413	0.633	ID=Hughes37	0	1.266	0	609
chr1:24742176-24742276	0.901	ID=Hughes37	1.802	0	786	0	Lmbrd1	SAME
chr1:26613708-26613808	4.022	ID=Hughes37	7.334	0.711	3199	342
chr1:28557825-28557925	0.953	ID=Hughes37	1.493	0.414	651	199
chr1:32202936-32203036	6.606	ID=Hughes37	0.011	13.202	5	6349
chr1:34839826-34839926	20.891	ID=Hughes37	0.062	41.721	27	20065
chr1:35253225-35253325	4.795	ID=Hughes37	9.572	0.019	4175	9
chr1:36749642-36749742	2.874	ID=Hughes37	4.186	1.562	1826	751	Cox5b	OPPOSITE
chr1:42068604-42068704	0.825	ID=Hughes37	1.646	0.004	718	2
chr1:42913529-42913629	32.536	ID=Hughes37	64.86	0.212	28290	102	Mrps9	SAME
chr1:4530707-4530807	0.849	ID=Hughes37	1.651	0.046	720	22
chr1:45777036-45777136	6.232	ID=Hughes37	8.109	4.356	3537	2095
chr1:47107297-47107397	1.856	ID=Hughes37	3.712	0	1619	0
chr1:50126770-50126870	0.576	ID=Hughes37	1.151	0	502	0
chr1:50839952-50840052	5.202	ID=Hughes37	10.324	0.081	4503	39
chr1:52365355-52365455	1.401	ID=Hughes37	2.664	0.137	1162	66
chr1:55216429-55216529	0.726	ID=Hughes37	0.282	1.169	123	562
chr1:56839393-56839493	1.101	ID=Hughes37	1.96	0.243	855	117
chr1:57359186-57359286	0.803	ID=Hughes37	1.607	0	701	0
chr1:63472376-63472476	1.12	ID=Hughes37	1.697	0.543	740	261
chr1:64898976-64899076	0.807	ID=Hughes37	1.438	0.177	627	85	Plekhm3	OPPOSITE
chr1:6572930-6573030	1.328	ID=Hughes37	0.149	2.506	65	1205
chr1:68695029-68695129	5.49	ID=Hughes37	10.98	0	4789	0	Erbb4	OPPOSITE
chr1:68948462-68948562	0.66	ID=Hughes37	0	1.32	0	635	Erbb4	OPPOSITE
chr1:69067695-69067795	9.418	ID=Hughes37	14.763	4.073	6439	1959	Erbb4	OPPOSITE
chr1:7232493-7232593	2.57	ID=Hughes37	0.002	5.138	1	2471
chr1:73478241-73478341	1.683	ID=Hughes37	2.494	0.873	1088	420
chr1:76240580-76240680	4.71	ID=Hughes37	0.014	9.407	6	4524
chr1:79254334-79254434	10.014	ID=Hughes37	11.867	8.161	5176	3925
chr1:81150729-81150829	1.06	ID=Hughes37	2.107	0.012	919	6	9430031J16Rik	OPPOSITE
chr1:88311360-88311460	0.723	ID=Hughes37	0.005	1.441	2	693
chr1:90621711-90621811	6.149	ID=Hughes37	2.98	9.317	1300	4481
chr1:90923389-90923489	2.398	ID=Hughes37	4.177	0.62	1822	298
chr1:95475223-95475323	54.446	ID=Hughes37	100	8.891	43617	4276	Farp2	OPPOSITE
chr1:95710371-95710471	1.232	ID=Hughes37	0.131	2.333	57	1122	Ing5	SAME
chr1:96584458-96584558	1.195	ID=Hughes37	0.009	2.381	4	1145
chr1:97184013-97184113	0.75	ID=Hughes37	1.499	0	654	0
chr10:21072768-21072868	3.506	ID=Hughes37	3.694	3.319	1611	1596	Hbs1l	OPPOSITE
chr10:30506360-30506460	55.184	ID=Hughes37	94.303	16.065	41132	7726	Ncoa7	OPPOSITE
chr10:79588716-79588816	39.555	ID=Hughes37	44.694	34.415	19494	16551	Stk11	SAME
chr11:55489314-55489414	28.808	ID=Hughes37	57.599	0.017	25123	8
chr12:83878992-83879092	3.293	ID=Hughes37	4.088	2.499	1783	1202	Rgs6	OPPOSITE
chr13:27963078-27963178	0.889	ID=Hughes37	1.777	0	775	0
chr14:113134655-113134755	7.614	ID=Hughes37	0	15.229	0	7324
chr14:113134660-113134760	11.022	ID=Hughes37	22.044	0	9615	0
chr15:21368575-21368675	2.158	ID=Hughes37	0	4.315	0	2075	Cdh12	OPPOSITE
chr15:31496982-31497082	1.649	ID=Hughes37	0.018	3.281	8	1578
chr15:58272302-58272402	1.944	ID=Hughes37	0	3.888	0	1870	D15Ertd621e	SAME
chr16:24296620-24296720	2.912	ID=Hughes37	4.65	1.173	2028	564
chr16:26586292-26586392	1.392	ID=Hughes37	0	2.784	0	1339	Il1rap	SAME
chr16:33711397-33711497	33.146	ID=Hughes37	64.764	1.528	28248	735	Heg1	SAME
chr16:53265739-53265839	1.542	ID=Hughes37	0	3.084	0	1483
chr16:64607968-64608068	0.682	ID=Hughes37	0.048	1.316	21	633
chr17:27948393-27948493	1.029	ID=Hughes37	0.163	1.896	71	912	D17Wsu92e	OPPOSITE
chr17:7841430-7841530	0.927	ID=Hughes37	0.674	1.181	294	568
chr18:43878247-43878347	2.497	ID=Hughes37	3.694	1.3	1611	625
chr18:63822662-63822762	1.908	ID=Hughes37	3.799	0.017	1657	8	Txnl1	SAME
chr18:78184216-78184316	2.039	ID=Hughes37	1.697	2.381	740	1145
chr19:18803750-18803850	0.506	ID=Hughes37	1.011	0.002	441	1
chr2:10226680-10226780	5.327	ID=Hughes37	0	10.654	0	5124
chr2:107634846-107634946	0.795	ID=Hughes37	0	1.591	0	765
chr2:14385081-14385181	2.306	ID=Hughes37	4.138	0.474	1805	228	Slc39a12	SAME
chr2:150771148-150771248	3.061	ID=Hughes37	5.979	0.143	2608	69	Ninl	OPPOSITE
chr2:16235386-16235486	1.332	ID=Hughes37	2.4	0.264	1047	127
chr2:24742201-24742301	2.443	ID=Hughes37	0.094	4.791	41	2304	Ehmt1	SAME
chr2:58703344-58703444	1.475	ID=Hughes37	1.898	1.052	828	506	Ccdc148	SAME
chr2:59018239-59018339	0.861	ID=Hughes37	1.096	0.626	478	301	Pkp4	SAME
chr2:65724509-65724609	4.749	ID=Hughes37	7.201	2.298	3141	1105	Csrnp3	OPPOSITE
chr2:98506672-98506772	0.645	ID=Hughes37	1.291	0	563	0
chr3:117372055-117372155	4.175	ID=Hughes37	2.492	5.857	1087	2817	4833424O15Rik	SAME
chr3:146474530-146474630	0.633	ID=Hughes37	0	1.266	0	609	Prkacb	SAME
chr4:122564206-122564306	23.355	ID=Hughes37	0.16	46.551	70	22388
chr4:134675825-134675925	1.926	ID=Hughes37	1.818	2.034	793	978
chr4:46843831-46843931	0.809	ID=Hughes37	1.254	0.364	547	175	Gabbr2	OPPOSITE
chr4:47436187-47436287	0.891	ID=Hughes37	0	1.782	0	857
chr4:53773051-53773151	0.72	ID=Hughes37	0.023	1.418	10	682	Fktn	SAME
chr5:151752546-151752646	2.675	ID=Hughes37	5.349	0	2333	0
chr5:28496494-28496594	0.756	ID=Hughes37	1.513	0	660	0	En2	SAME
chr5:5400902-5401002	1.274	ID=Hughes37	0	2.547	0	1225
chr5:67448142-67448242	1.117	ID=Hughes37	0.594	1.641	259	789	Limch1	SAME
chr6:114821646-114821746	0.55	ID=Hughes37	1.1	0	480	0	Vgll4	OPPOSITE
chr6:29360976-29361076	1.401	ID=Hughes37	0	2.803	0	1348	Ccdc136	SAME
chr7:74270798-74270898	8.869	ID=Hughes37	4.448	13.289	1940	6391	Adamts17	SAME
chr7:97109673-97109773	17.278	ID=Hughes37	22.931	11.625	10002	5591	Eed	OPPOSITE
chr8:11469664-11469764	24.156	ID=Hughes37	48.27	0.042	21054	20	Rab20	OPPOSITE
chr8:116812290-116812390	0.633	ID=Hughes37	0.041	1.225	18	589	Vat1l	OPPOSITE
chr8:18546640-18546740	1.236	ID=Hughes37	2.472	0	1078	0
chr8:72927169-72927269	95.471	ID=Hughes37	90.942	100	39666	48093	Crtc1	SAME
chr8:85113615-85113715	13.025	ID=Hughes37	20.579	5.471	8976	2631
chr9:102660021-102660121	0.506	ID=Hughes37	1.009	0.004	440	2
chr9:32514269-32514369	3.119	ID=Hughes37	5.86	0.378	2556	182	Ets1	SAME
chrX:101417420-101417520	0.883	ID=Hughes37	1.765	0	770	0
chrX:158945911-158946011	0.543	ID=Hughes37	0	1.087	0	523	Reps2	OPPOSITE
chrX:22214252-22214352	1.455	ID=Hughes37	1.259	1.651	549	794
chrX:22647964-22648064	0.582	ID=Hughes37	0	1.164	0	560
chrX:33415230-33415330	0.954	ID=Hughes37	0.665	1.243	290	598
chrX:7502312-7502412	1.029	ID=Hughes37	0.014	2.044	6	983	Eras	SAME
chrX:7502936-7503036	0.736	ID=Hughes37	1.472	0	642	0	Eras	SAME
chrX:7503307-7503407	1.135	ID=Hughes37	2.245	0.025	979	12	Eras	SAME
chrX:7503338-7503438	0.655	ID=Hughes37	1.311	0	572	0	Eras	SAME
chrX:7503750-7503850	1.114	ID=Hughes37	1.318	0.909	575	437	Eras	SAME
chrX:7503831-7503931	0.867	ID=Hughes37	0	1.734	0	834	Eras	SAME
chrX:7837732-7837832	1.026	ID=Hughes37	1.162	0.89	507	428
chrX:7838175-7838275	0.604	ID=Hughes37	1.208	0	527	0
chr1:100302836-100302936	11.835	ID=Hughes4	9.266	14.403	1814	491
chr1:100474600-100474700	2.12	ID=Hughes4	4.24	0	830	0
chr1:102036392-102036492	16.12	ID=Hughes4	12.116	20.123	2372	686	Cntnap5b	SAME
chr1:102305570-102305670	6.146	ID=Hughes4	0	12.291	0	419	Cntnap5b	SAME
chr1:103644880-103644980	0.702	ID=Hughes4	0.112	1.291	22	44
chr1:103736471-103736571	0.66	ID=Hughes4	0	1.32	0	45
chr1:103864885-103864985	0.544	ID=Hughes4	1.088	0	213	0
chr1:104676310-104676410	0.536	ID=Hughes4	1.073	0	210	0
chr1:105328556-105328656	0.572	ID=Hughes4	1.144	0	224	0
chr1:116138906-116139006	0.571	ID=Hughes4	0.026	1.115	5	38
chr1:117556351-117556451	6.953	ID=Hughes4	0.031	13.875	6	473
chr1:117706768-117706868	0.586	ID=Hughes4	1.144	0.029	224	1	Cntnap5a	SAME
chr1:120052086-120052186	25.389	ID=Hughes4	0	50.777	0	1731
chr1:120333643-120333743	33.453	ID=Hughes4	0.347	66.559	68	2269	Clasp1	SAME
chr1:121698505-121698605	14.149	ID=Hughes4	5.741	22.558	1124	769	Ptpn4	OPPOSITE
chr1:121963835-121963935	0.613	ID=Hughes4	1.108	0.117	217	4
chr1:123047942-123048042	16.495	ID=Hughes4	32.901	0.088	6441	3
chr1:12378866-12378966	0.885	ID=Hughes4	0.48	1.291	94	44
chr1:124321111-124321211	1.304	ID=Hughes4	1.17	1.437	229	49
chr1:126186216-126186316	1.461	ID=Hughes4	0.281	2.64	55	90
chr1:134693021-134693121	0.646	ID=Hughes4	0.061	1.232	12	42
chr1:13488686-13488786	65.283	ID=Hughes4	42.974	87.592	8413	2986
chr1:135098066-135098166	0.594	ID=Hughes4	0.015	1.173	3	40
chr1:136867588-136867688	2.162	ID=Hughes4	0.363	3.96	71	135	Ube2t	SAME
chr1:137635696-137635796	1.978	ID=Hughes4	2.723	1.232	533	42	Csrp1	SAME
chr1:138194599-138194699	0.624	ID=Hughes4	0.133	1.115	26	38	Camsap1l1	SAME
chr1:139919884-139919984	0.85	ID=Hughes4	0.087	1.613	17	55
chr1:140182936-140183036	3.124	ID=Hughes4	5.016	1.232	982	42	Atp6v1g3	OPPOSITE
chr1:140301118-140301218	1.196	ID=Hughes4	1.512	0.88	296	30
chr1:140337114-140337214	10.081	ID=Hughes4	15.82	4.341	3097	148
chr1:14049737-14049837	0.557	ID=Hughes4	0.087	1.027	17	35
chr1:143724986-143725086	0.988	ID=Hughes4	0.215	1.76	42	60
chr1:149636079-149636179	1.636	ID=Hughes4	0.015	3.256	3	111
chr1:150580329-150580429	1.526	ID=Hughes4	0	3.051	0	104
chr1:151188312-151188412	5.009	ID=Hughes4	0.455	9.563	89	326
chr1:155153842-155153942	1.402	ID=Hughes4	2.452	0.352	480	12	Lamc1	SAME
chr1:156216069-156216169	1.631	ID=Hughes4	0.005	3.256	1	111
chr1:159257841-159257941	1.302	ID=Hughes4	0.051	2.552	10	87	Rasal2	OPPOSITE
chr1:159997997-159998097	8.902	ID=Hughes4	3.371	14.432	660	492
chr1:160040027-160040127	12.317	ID=Hughes4	11.171	13.464	2187	459
chr1:171708562-171708662	4.01	ID=Hughes4	0.189	7.832	37	267
chr1:175658248-175658348	1.461	ID=Hughes4	1.338	1.584	262	54
chr1:18223969-18224069	9.812	ID=Hughes4	0	19.625	0	669
chr1:18224061-18224161	0.692	ID=Hughes4	1.384	0	271	0
chr1:18298768-18298868	10.912	ID=Hughes4	0	21.825	0	744
chr1:18414129-18414229	1.274	ID=Hughes4	0.026	2.523	5	86
chr1:194560089-194560189	1.093	ID=Hughes4	0.485	1.701	95	58	Hhat	SAME
chr1:19635079-19635179	0.572	ID=Hughes4	1.144	0	224	0
chr1:19665849-19665949	4.855	ID=Hughes4	0	9.71	0	331
chr1:196765773-196765873	0.628	ID=Hughes4	1.139	0.117	223	4	Cd34	SAME
chr1:20412278-20412378	4.254	ID=Hughes4	0.705	7.803	138	266	Pkhd1	SAME
chr1:22756286-22756386	0.605	ID=Hughes4	0.153	1.056	30	36	Rims1	OPPOSITE
chr1:23297702-23297802	1.723	ID=Hughes4	0.072	3.373	14	115
chr1:23982644-23982744	0.849	ID=Hughes4	1.287	0.411	252	14
chr1:25349783-25349883	2.643	ID=Hughes4	0.005	5.28	1	180	Bai3	SAME
chr1:25782582-25782682	1.672	ID=Hughes4	0	3.344	0	114	Bai3	OPPOSITE
chr1:25811561-25811661	0.917	ID=Hughes4	0.455	1.379	89	47	Bai3	SAME
chr1:25879386-25879486	8.302	ID=Hughes4	0	16.603	0	566	Bai3	SAME
chr1:27765664-27765764	8.654	ID=Hughes4	17.132	0.176	3354	6
chr1:28608167-28608267	0.721	ID=Hughes4	0.005	1.437	1	49
chr1:29960056-29960156	26.848	ID=Hughes4	50.733	2.963	9932	101
chr1:30277137-30277237	2.365	ID=Hughes4	4.73	0	926	0
chr1:30618944-30619044	1.167	ID=Hughes4	2.217	0.117	434	4
chr1:30863987-30864087	2.215	ID=Hughes4	1.262	3.168	247	108	Phf3	SAME
chr1:31498554-31498654	0.695	ID=Hughes4	0.01	1.379	2	47
chr1:31593596-31593696	24.413	ID=Hughes4	35.537	13.288	6957	453
chr1:31647163-31647263	9.466	ID=Hughes4	0.01	18.921	2	645
chr1:31779231-31779331	0.572	ID=Hughes4	0	1.144	0	39
chr1:32006569-32006669	1.745	ID=Hughes4	2.61	0.88	511	30
chr1:36236261-36236361	23.093	ID=Hughes4	28.176	18.011	5516	614	Uggt1	OPPOSITE
chr1:39606652-39606752	0.573	ID=Hughes4	1.057	0.088	207	3
chr1:41126593-41126693	1.869	ID=Hughes4	1.451	2.288	284	78
chr1:41857792-41857892	8.004	ID=Hughes4	10.053	5.955	1968	203
chr1:42912145-42912245	2.743	ID=Hughes4	0	5.485	0	187	Mrps9	OPPOSITE
chr1:44232864-44232964	1.482	ID=Hughes4	0	2.963	0	101	Ercc5	SAME
chr1:44232866-44232966	0.539	ID=Hughes4	1.078	0	211	0	Ercc5	SAME
chr1:45662089-45662189	1.514	ID=Hughes4	0.066	2.963	13	101
chr1:47022131-47022231	0.646	ID=Hughes4	0.031	1.261	6	43
chr1:47247305-47247405	0.737	ID=Hughes4	0.153	1.32	30	45
chr1:48024599-48024699	6.8	ID=Hughes4	7.294	6.307	1428	215
chr1:48644564-48644664	1.026	ID=Hughes4	0	2.053	0	70
chr1:49380629-49380729	0.909	ID=Hughes4	0	1.819	0	62
chr1:50128777-50128877	0.774	ID=Hughes4	0.169	1.379	33	47
chr1:50324433-50324533	2.7	ID=Hughes4	5.399	0	1057	0
chr1:50405892-50405992	1.296	ID=Hughes4	0.128	2.464	25	84
chr1:50407463-50407563	4.359	ID=Hughes4	5.256	3.461	1029	118
chr1:51641848-51641948	1.113	ID=Hughes4	1.17	1.056	229	36
chr1:52301944-52302044	1.081	ID=Hughes4	0.138	2.024	27	69
chr1:52983614-52983714	1.642	ID=Hughes4	3.284	0	643	0	1700019D03Rik	OPPOSITE
chr1:53105871-53105971	0.626	ID=Hughes4	0.02	1.232	4	42
chr1:53454321-53454421	23.047	ID=Hughes4	9.838	36.257	1926	1236
chr1:53775758-53775858	32.752	ID=Hughes4	0	65.503	0	2233
chr1:55927875-55927975	3.149	ID=Hughes4	5.271	1.027	1032	35
chr1:5621750-5621850	1.042	ID=Hughes4	1.762	0.323	345	11
chr1:6144838-6144938	0.692	ID=Hughes4	0.005	1.379	1	47
chr1:61503288-61503388	1.83	ID=Hughes4	0.082	3.579	16	122
chr1:61831130-61831230	0.607	ID=Hughes4	0.158	1.056	31	36	Pard3b	SAME
chr1:62068119-62068219	24.319	ID=Hughes4	6.513	42.124	1275	1436	Pard3b	OPPOSITE
chr1:63091434-63091534	4.104	ID=Hughes4	0.434	7.774	85	265
chr1:63271814-63271914	50.528	ID=Hughes4	100	1.056	19577	36
chr1:63789757-63789857	4.526	ID=Hughes4	0.046	9.006	9	307	Fastkd2	OPPOSITE
chr1:64330168-64330268	0.695	ID=Hughes4	1.389	0	272	0
chr1:64558311-64558411	4.152	ID=Hughes4	4.756	3.549	931	121
chr1:64864453-64864553	12.331	ID=Hughes4	0.812	23.849	159	813	Plekhm3	SAME
chr1:65033229-65033329	1.406	ID=Hughes4	0.935	1.877	183	64
chr1:6674901-6675001	0.878	ID=Hughes4	0.026	1.731	5	59
chr1:67574893-67574993	0.748	ID=Hughes4	0	1.496	0	51
chr1:68968056-68968156	8.117	ID=Hughes4	11.687	4.547	2288	155	Erbb4	OPPOSITE
chr1:69399341-69399441	2.827	ID=Hughes4	0.521	5.133	102	175
chr1:69836669-69836769	0.602	ID=Hughes4	0	1.203	0	41
chr1:71532844-71532944	16.974	ID=Hughes4	11.508	22.441	2253	765
chr1:71655384-71655484	1.059	ID=Hughes4	0.71	1.408	139	48	Fn1	OPPOSITE
chr1:77802491-77802591	1.4	ID=Hughes4	1.098	1.701	215	58
chr1:79644022-79644122	8.681	ID=Hughes4	11.641	5.72	2279	195	Ap1s3	SAME
chr1:79787938-79788038	4.208	ID=Hughes4	7.682	0.733	1504	25
chr1:8214042-8214142	4.564	ID=Hughes4	0.005	9.123	1	311
chr1:82524873-82524973	0.757	ID=Hughes4	0.077	1.437	15	49	Col4a4	OPPOSITE
chr1:83434223-83434323	1.042	ID=Hughes4	0	2.083	0	71
chr1:83770015-83770115	0.881	ID=Hughes4	1.645	0.117	322	4
chr1:84844240-84844340	7.913	ID=Hughes4	0.015	15.811	3	539	Fbxo36	OPPOSITE
chr1:85270513-85270613	2.192	ID=Hughes4	4.383	0	858	0
chr1:89589863-89589963	1.403	ID=Hughes4	0.93	1.877	182	64	Inpp5d	OPPOSITE
chr1:8985455-8985555	2.017	ID=Hughes4	2.421	1.613	474	55	Sntg1	SAME
chr1:90158107-90158207	1.32	ID=Hughes4	0	2.64	0	90	Hjurp	SAME
chr1:95189320-95189420	12.937	ID=Hughes4	21.326	4.547	4175	155	Sned1	SAME
chr1:98169302-98169402	2.982	ID=Hughes4	0.802	5.163	157	176
chr1:98213125-98213225	1.782	ID=Hughes4	3.417	0.147	669	5
chr10:109428511-109428611	0.968	ID=Hughes4	0	1.936	0	66	Nav3	SAME
chr10:38509773-38509873	0.528	ID=Hughes4	0	1.056	0	36
chr10:95261370-95261470	52.671	ID=Hughes4	46.498	58.844	9103	2006
chr11:118295972-118296072	0.675	ID=Hughes4	1.175	0.176	230	6	C1qtnf1	SAME
chr11:53876880-53876980	19.808	ID=Hughes4	0.72	38.897	141	1326	Pdlim4	OPPOSITE
chr11:63656771-63656871	2.382	ID=Hughes4	3.826	0.939	749	32
chr11:79898492-79898592	0.619	ID=Hughes4	0.123	1.115	24	38
chr13:17860418-17860518	0.513	ID=Hughes4	0	1.027	0	35	Cdk13	OPPOSITE
chr13:28051740-28051840	1	ID=Hughes4	1.032	0.968	202	33
chr13:36208625-36208725	0.9	ID=Hughes4	0.041	1.76	8	60	Lyrm4	OPPOSITE
chr13:69741131-69741231	1.204	ID=Hughes4	0.531	1.877	104	64	Srd5a1	SAME
chr13:83206533-83206633	7.436	ID=Hughes4	12.877	1.995	2521	68
chr14:10729958-10730058	3.535	ID=Hughes4	5.838	1.232	1143	42	Fhit	OPPOSITE
chr14:120450185-120450285	1.161	ID=Hughes4	1.558	0.763	305	26
chr14:71747233-71747333	0.806	ID=Hughes4	0	1.613	0	55
chr15:3415006-3415106	16.111	ID=Hughes4	29.729	2.493	5820	85	Ghr	SAME
chr16:5962138-5962238	0.523	ID=Hughes4	0.02	1.027	4	35	A2bp1	SAME
chr16:90997973-90998073	33.712	ID=Hughes4	9.782	57.642	1915	1965	Synj1	SAME
chr16:95646935-95647035	15.186	ID=Hughes4	6.64	23.731	1300	809	Erg	SAME
chr17:11591411-11591511	3.423	ID=Hughes4	2.329	4.517	456	154	Park2	OPPOSITE
chr17:3377906-3378006	0.607	ID=Hughes4	0.01	1.203	2	41	Tiam2	SAME
chr17:6002332-6002432	0.517	ID=Hughes4	1.006	0.029	197	1	Synj2	OPPOSITE
chr17:6068387-6068487	2.103	ID=Hughes4	4.117	0.088	806	3	Serac1	SAME
chr17:81984595-81984695	1.345	ID=Hughes4	0.843	1.848	165	63	Slc8a1	SAME
chr18:20600599-20600699	3.787	ID=Hughes4	0.123	7.451	24	254	Dsg4	SAME
chr18:38889373-38889473	0.739	ID=Hughes4	0.041	1.437	8	49
chr19:24721823-24721923	2.271	ID=Hughes4	2.84	1.701	556	58
chr2:140827258-140827358	16.955	ID=Hughes4	1.144	32.766	224	1117	Macrod2	SAME
chr2:146188042-146188142	1.21	ID=Hughes4	0.015	2.405	3	82	Ralgapa2	SAME
chr2:146682378-146682478	0.806	ID=Hughes4	0	1.613	0	55	Plk1s1	OPPOSITE
chr2:147463343-147463443	0.786	ID=Hughes4	1.573	0	308	0
chr2:166475284-166475384	0.602	ID=Hughes4	0	1.203	0	41	Prex1	SAME
chr2:28653160-28653260	1.616	ID=Hughes4	0.005	3.227	1	110	1190002A17Rik	OPPOSITE
chr2:43066687-43066787	27.622	ID=Hughes4	1.767	53.476	346	1823
chr2:88043517-88043617	1.052	ID=Hughes4	0.286	1.819	56	62
chr3:103133423-103133523	1.996	ID=Hughes4	3.964	0.029	776	1	Trim33	SAME
chr3:117246421-117246521	1.349	ID=Hughes4	0	2.699	0	92
chr3:136548118-136548218	1.108	ID=Hughes4	0.163	2.053	32	70	Ppp3ca	SAME
chr3:143333575-143333675	1.793	ID=Hughes4	3.586	0	702	0
chr3:155185388-155185488	1.673	ID=Hughes4	2.406	0.939	471	32
chr3:87615099-87615199	7.326	ID=Hughes4	1.246	13.406	244	457	Insrr	SAME
chr4:16226614-16226714	2.024	ID=Hughes4	0.117	3.931	23	134
chr4:22317545-22317645	10.039	ID=Hughes4	5.675	14.403	1111	491	Fbxl4	OPPOSITE
chr4:32064423-32064523	75.29	ID=Hughes4	50.58	100	9902	3409	Map3k7	SAME
chr4:32332077-32332177	1.333	ID=Hughes4	2.666	0	522	0
chr4:32388583-32388683	4.407	ID=Hughes4	8.786	0.029	1720	1
chr4:80785465-80785565	2.159	ID=Hughes4	2.498	1.819	489	62
chr5:120797259-120797359	4.77	ID=Hughes4	6.079	3.461	1190	118
chr5:148177158-148177258	3.64	ID=Hughes4	1.824	5.456	357	186	Flt3	SAME
chr5:28496382-28496482	14.505	ID=Hughes4	0	29.011	0	989	En2	SAME
chr5:28496494-28496594	1.813	ID=Hughes4	3.627	0	710	0	En2	SAME
chr5:65530609-65530709	2.044	ID=Hughes4	3.325	0.763	651	26	Klhl5	SAME
chr5:76172331-76172431	0.587	ID=Hughes4	0	1.173	0	40
chr6:102214582-102214682	0.724	ID=Hughes4	1.124	0.323	220	11	Cntn3	OPPOSITE
chr6:109112401-109112501	2.915	ID=Hughes4	0.404	5.427	79	185
chr6:30376638-30376738	0.614	ID=Hughes4	1.052	0.176	206	6	Klhdc10	SAME
chr7:107478042-107478142	1.038	ID=Hughes4	0.434	1.643	85	56	Ppme1	OPPOSITE
chr7:53398906-53399006	0.742	ID=Hughes4	0.046	1.437	9	49	Abcc8	OPPOSITE
chr8:13152202-13152302	9.017	ID=Hughes4	11.227	6.806	2198	232
chr8:90633367-90633467	1.157	ID=Hughes4	2.314	0	453	0
chr9:100844139-100844239	1.804	ID=Hughes4	0	3.608	0	123	Stag1	SAME
chr9:116086019-116086119	1.105	ID=Hughes4	2.094	0.117	410	4
chr9:120574213-120574313	1.117	ID=Hughes4	0.005	2.229	1	76
chr9:15274591-15274691	6.071	ID=Hughes4	1.318	10.824	258	369
chr9:16219581-16219681	4.092	ID=Hughes4	0	8.184	0	279
chr9:24472078-24472178	0.605	ID=Hughes4	0.066	1.144	13	39	Dpy19l2	OPPOSITE
chr9:32502684-32502784	34.656	ID=Hughes4	69.107	0.205	13529	7	Ets1?
chr9:39752596-39752696	1.398	ID=Hughes4	0.332	2.464	65	84
chr9:56087561-56087661	1.735	ID=Hughes4	0.184	3.285	36	112	C230081A13Rik	SAME
chr9:87121100-87121200	5.526	ID=Hughes4	0.051	11	10	375	4922501C03Rik	OPPOSITE
chr9:87803191-87803291	1.381	ID=Hughes4	0.005	2.757	1	94
chr9:96161442-96161542	1.129	ID=Hughes4	0	2.259	0	77	Tfdp2	OPPOSITE
chrX:53270359-53270459	0.654	ID=Hughes4	1.308	0	256	0
chrX:7799190-7799290	11.824	ID=Hughes4	0.24	23.409	47	798
chr1:102311415-102311515	2.035	ID=Hughes40	2.35	1.72	1222	899	Cntnap5b	OPPOSITE
chr1:103647712-103647812	0.513	ID=Hughes40	0.004	1.022	2	534
chr1:107551835-107551935	1.511	ID=Hughes40	0	3.022	0	1580	Pign	SAME
chr1:108345416-108345516	11.601	ID=Hughes40	11.51	11.692	5984	6112
chr1:108393346-108393446	2.138	ID=Hughes40	4.268	0.008	2219	4
chr1:108408026-108408126	0.615	ID=Hughes40	0.033	1.198	17	626
chr1:108501432-108501532	0.992	ID=Hughes40	1.983	0	1031	0	Bcl2	SAME
chr1:109504794-109504894	0.731	ID=Hughes40	0.058	1.404	30	734	Serpinb8	OPPOSITE
chr1:110576730-110576830	0.769	ID=Hughes40	0.006	1.532	3	801
chr1:111466735-111466835	1.421	ID=Hughes40	1.677	1.165	872	609
chr1:11146966-11147066	6.023	ID=Hughes40	11.945	0.101	6210	53	Prex2	OPPOSITE
chr1:117301725-117301825	0.915	ID=Hughes40	0.652	1.178	339	616
chr1:121463733-121463833	2.948	ID=Hughes40	0	5.896	0	3082	Epb4.1l5	SAME
chr1:12159722-12159822	1.375	ID=Hughes40	0	2.751	0	1438
chr1:121936734-121936834	4.058	ID=Hughes40	3.164	4.951	1645	2588	Sctr	OPPOSITE
chr1:12291830-12291930	10.253	ID=Hughes40	20.214	0.293	10509	153
chr1:122939347-122939447	2.668	ID=Hughes40	1.831	3.506	952	1833
chr1:123329063-123329163	0.618	ID=Hughes40	1.225	0.011	637	6	Ccdc93	SAME
chr1:124520654-124520754	1.544	ID=Hughes40	2.791	0.298	1451	156
chr1:124524810-124524910	0.893	ID=Hughes40	0	1.787	0	934
chr1:125900163-125900263	20.212	ID=Hughes40	0.1	40.323	52	21079	Dpp10	SAME
chr1:126219231-126219331	0.774	ID=Hughes40	0.525	1.023	273	535
chr1:12757389-12757489	0.797	ID=Hughes40	1.058	0.536	550	280	Sulf1	OPPOSITE
chr1:131053571-131053671	1.868	ID=Hughes40	0.008	3.728	4	1949
chr1:141634808-141634908	2.225	ID=Hughes40	0	4.45	0	2326	EG214403	OPPOSITE
chr1:14328670-14328770	1.297	ID=Hughes40	2.522	0.071	1311	37
chr1:143622637-143622737	0.548	ID=Hughes40	0.046	1.05	24	549
chr1:147778171-147778271	0.517	ID=Hughes40	0.002	1.033	1	540
chr1:177229074-177229174	0.993	ID=Hughes40	1.119	0.867	582	453	Rgs7	OPPOSITE
chr1:18516388-18516488	0.672	ID=Hughes40	1.345	0	699	0
chr1:185541214-185541314	8.739	ID=Hughes40	17.479	0	9087	0
chr1:195078565-195078665	2.216	ID=Hughes40	1.175	3.258	611	1703	Hsd11b1	OPPOSITE
chr1:20148161-20148261	4.536	ID=Hughes40	0.002	9.069	1	4741	Pkhd1	OPPOSITE
chr1:20971120-20971220	10.4	ID=Hughes40	0.004	20.796	2	10871	Efhc1	SAME
chr1:26030085-26030185	2.589	ID=Hughes40	0.539	4.639	280	2425
chr1:28557995-28558095	0.572	ID=Hughes40	0.108	1.035	56	541
chr1:35686541-35686641	1.115	ID=Hughes40	0	2.231	0	1166
chr1:36271701-36271801	0.649	ID=Hughes40	0.015	1.284	8	671	Uggt1	SAME
chr1:39456317-39456417	2.435	ID=Hughes40	0.989	3.881	514	2029	Tbc1d8	OPPOSITE
chr1:40358200-40358300	4.905	ID=Hughes40	9.752	0.057	5070	30	Il1r1	OPPOSITE
chr1:41509013-41509113	1.477	ID=Hughes40	2.953	0.002	1535	1
chr1:43160683-43160783	0.539	ID=Hughes40	0.004	1.075	2	562	AI597479	OPPOSITE
chr1:46490932-46491032	1.504	ID=Hughes40	0	3.009	0	1573
chr1:47160176-47160276	0.542	ID=Hughes40	0.019	1.066	10	557
chr1:47360543-47360643	2.58	ID=Hughes40	4.135	1.025	2150	536
chr1:48199417-48199517	5.454	ID=Hughes40	1.181	9.727	614	5085
chr1:48291502-48291602	0.984	ID=Hughes40	1.337	0.631	695	330
chr1:49176925-49177025	0.807	ID=Hughes40	0	1.615	0	844
chr1:49323049-49323149	0.79	ID=Hughes40	1.008	0.572	524	299
chr1:50252907-50253007	1.411	ID=Hughes40	0.254	2.569	132	1343
chr1:50902041-50902141	2.014	ID=Hughes40	3.333	0.694	1733	363
chr1:51889073-51889173	2.134	ID=Hughes40	0	4.268	0	2231	Myo1b	SAME
chr1:51892587-51892687	1.889	ID=Hughes40	0.271	3.508	141	1834	Myo1b	SAME
chr1:52814929-52815029	1.167	ID=Hughes40	2.335	0	1214	0
chr1:52855047-52855147	1.13	ID=Hughes40	1.085	1.175	564	614	Inpp1	OPPOSITE
chr1:55546458-55546558	8.45	ID=Hughes40	1.121	15.778	583	8248	Plcl1	SAME
chr1:55633809-55633909	0.604	ID=Hughes40	0.019	1.19	10	622	Plcl1	OPPOSITE
chr1:56900723-56900823	2.69	ID=Hughes40	4.793	0.587	2492	307	Satb2	OPPOSITE
chr1:56928870-56928970	4.751	ID=Hughes40	9.498	0.004	4938	2	Satb2	SAME
chr1:58101525-58101625	1.533	ID=Hughes40	2.272	0.794	1181	415	Aox1	SAME
chr1:59004327-59004427	7.296	ID=Hughes40	11.454	3.137	5955	1640	Trak2	SAME
chr1:59456129-59456229	15.812	ID=Hughes40	0.008	31.617	4	16528
chr1:62474214-62474314	0.953	ID=Hughes40	1.906	0	991	0	Pard3b	SAME
chr1:66214298-66214398	9.069	ID=Hughes40	1.52	16.618	790	8687
chr1:66702229-66702329	4.002	ID=Hughes40	2.66	5.343	1383	2793	Unc80	OPPOSITE
chr1:66786275-66786375	5.378	ID=Hughes40	1.639	9.117	852	4766	1110028C15Rik	SAME
chr1:66976305-66976405	1.059	ID=Hughes40	1.666	0.453	866	237	Myl1	OPPOSITE
chr1:67948669-67948769	2.04	ID=Hughes40	3.333	0.746	1733	390
chr1:75792783-75792883	0.947	ID=Hughes40	0.608	1.286	316	672
chr1:78119710-78119810	1.125	ID=Hughes40	2.25	0	1170	0	Pax3	OPPOSITE
chr1:82592364-82592464	0.934	ID=Hughes40	0.002	1.867	1	976	Col4a3	OPPOSITE
chr1:92739085-92739185	1.036	ID=Hughes40	1.423	0.648	740	339
chr1:9317551-9317651	0.521	ID=Hughes40	0.008	1.035	4	541
chr10:17784304-17784404	1.147	ID=Hughes40	0.979	1.314	509	687	Reps1	OPPOSITE
chr10:19848442-19848542	0.881	ID=Hughes40	0.073	1.689	38	883	Map3k5	OPPOSITE
chr10:20251449-20251549	1.284	ID=Hughes40	0.019	2.548	10	1332	Pde7b	SAME
chr10:20271564-20271664	0.773	ID=Hughes40	1.545	0.002	803	1	Pde7b	SAME
chr10:26593571-26593671	0.958	ID=Hughes40	1.143	0.773	594	404	Arhgap18	SAME
chr10:29196104-29196204	0.596	ID=Hughes40	1.191	0	619	0	Rspo3	OPPOSITE
chr10:3448954-3449054	0.604	ID=Hughes40	1.021	0.187	531	98	Ipcef1	SAME
chr10:50418614-50418714	1.9	ID=Hughes40	2.352	1.448	1223	757	Ascc3	SAME
chr10:7415224-7415324	0.975	ID=Hughes40	0.002	1.949	1	1019	Lats1	SAME
chr10:76309671-76309771	0.555	ID=Hughes40	0	1.111	0	581	Pcbp3	SAME
chr10:79080612-79080712	1.756	ID=Hughes40	3.512	0	1826	0	Shc2	SAME
chr10:83357817-83357917	25.686	ID=Hughes40	35.798	15.573	18611	8141
chr10:8595272-8595372	2.207	ID=Hughes40	4.414	0	2295	0	Sash1	OPPOSITE
chr10:86345112-86345212	4.101	ID=Hughes40	3.705	4.497	1926	2351	Stab2	SAME
chr10:8802585-8802685	1.987	ID=Hughes40	2.845	1.129	1479	590
chr11:100713626-100713726	3.827	ID=Hughes40	7.64	0.015	3972	8
chr11:16034667-16034767	0.553	ID=Hughes40	1.052	0.055	547	29
chr12:100046363-100046463	100	ID=Hughes40	100	100	51989	52275	Eml5	SAME
chr12:105839596-105839696	1.417	ID=Hughes40	0.958	1.875	498	980
chr12:83031361-83031461	0.803	ID=Hughes40	1.606	0	835	0	Pcnx	SAME
chr12:87599769-87599869	1.456	ID=Hughes40	0.185	2.726	96	1425	1700020O03Rik	SAME
chr13:41419208-41419308	0.779	ID=Hughes40	1.552	0.006	807	3	Nedd9	SAME
chr13:49419286-49419386	2.542	ID=Hughes40	1.269	3.816	660	1995
chr13:94617937-94618037	15.829	ID=Hughes40	15.34	16.319	7975	8531	Arsb	OPPOSITE
chr14:112040918-112041018	0.674	ID=Hughes40	0.029	1.32	15	690
chr14:51763756-51763856	2.508	ID=Hughes40	2.379	2.638	1237	1379
chr15:7998384-7998484	0.704	ID=Hughes40	1.177	0.231	612	121	Wdr70	SAME
chr16:20273367-20273467	1.018	ID=Hughes40	2.037	0	1059	0
chr16:21826820-21826920	0.854	ID=Hughes40	0.258	1.45	134	758
chr16:31722299-31722399	1.155	ID=Hughes40	0.741	1.569	385	820	Dlg1	OPPOSITE
chr16:95698744-95698844	55.04	ID=Hughes40	23.924	86.156	12438	45038	Erg	SAME
chr17:34379724-34379824	5.224	ID=Hughes40	6.957	3.491	3617	1825	H2-Ob	OPPOSITE
chr17:55980935-55981035	0.893	ID=Hughes40	0	1.785	0	933	Emr4	OPPOSITE
chr17:56195691-56195791	1.393	ID=Hughes40	1.131	1.655	588	865	Chaf1a	SAME
chr17:58082615-58082715	2.272	ID=Hughes40	3.695	0.849	1921	444	Cntnap5c	OPPOSITE
chr17:74710970-74711070	0.656	ID=Hughes40	0.062	1.251	32	654	Dpy30	SAME
chr17:79096226-79096326	1.541	ID=Hughes40	1.797	1.284	934	671	Strn	OPPOSITE
chr17:84172887-84172987	0.897	ID=Hughes40	0.237	1.557	123	814	Mta3	SAME
chr17:84883046-84883146	21.74	ID=Hughes40	43.478	0.002	22604	1
chr18:31125782-31125882	1.69	ID=Hughes40	2.776	0.604	1443	316
chr19:26703705-26703805	30.302	ID=Hughes40	1.4	59.204	728	30949	Smarca2	OPPOSITE
chr19:29372333-29372433	0.6	ID=Hughes40	0.169	1.031	88	539	Jak2	SAME
chr19:38374111-38374211	4.362	ID=Hughes40	0	8.725	0	4561	Lgi1	OPPOSITE
chr2:100002664-100002764	0.575	ID=Hughes40	1.15	0	598	0
chr2:127815622-127815722	7.417	ID=Hughes40	11.62	3.214	6041	1680	Acoxl	SAME
chr2:139787991-139788091	6.386	ID=Hughes40	11.331	1.442	5891	754	Tasp1	SAME
chr2:13984722-13984822	0.895	ID=Hughes40	1.1	0.689	572	360
chr2:141035185-141035285	1.459	ID=Hughes40	0.329	2.588	171	1353	Macrod2	SAME
chr2:157164544-157164644	1.274	ID=Hughes40	1.323	1.226	688	641	Ghrh	SAME
chr2:166473000-166473100	15.213	ID=Hughes40	6.121	24.306	3182	12706	Prex1	SAME
chr2:166559454-166559554	0.54	ID=Hughes40	0.023	1.058	12	553
chr2:166636834-166636934	4.915	ID=Hughes40	6.611	3.218	3437	1682	Arfgef2	OPPOSITE
chr2:166907552-166907652	47.776	ID=Hughes40	40.158	55.394	20878	28957
chr2:44948156-44948256	6.199	ID=Hughes40	0	12.398	0	6481	Zeb2	SAME
chr2:72180371-72180471	1.024	ID=Hughes40	1.798	0.249	935	130	B230120H23Rik	OPPOSITE
chr3:101494639-101494739	1.548	ID=Hughes40	2.658	0.438	1382	229
chr3:34311980-34312080	0.746	ID=Hughes40	1.173	0.319	610	167
chr4:129212858-129212958	1.784	ID=Hughes40	3.549	0.019	1845	10	Hdac1	OPPOSITE
chr4:134643776-134643876	10.879	ID=Hughes40	5.307	16.451	2759	8600
chr4:144085245-144085345	1.113	ID=Hughes40	0.108	2.118	56	1107
chr4:32281521-32281621	0.718	ID=Hughes40	1.435	0	746	0
chr4:57290469-57290569	0.68	ID=Hughes40	0	1.36	0	711	Ptpn3	OPPOSITE
chr4:93770168-93770268	1.128	ID=Hughes40	2.191	0.065	1139	34
chr4:97651606-97651706	0.844	ID=Hughes40	1.633	0.054	849	28	Nfia	OPPOSITE
chr5:28496494-28496594	0.619	ID=Hughes40	1.237	0	643	0	En2	SAME
chr5:34008890-34008990	9.612	ID=Hughes40	18.958	0.266	9856	139	Tacc3	OPPOSITE
chr5:97388772-97388872	4.441	ID=Hughes40	6.492	2.389	3375	1249
chr6:127439719-127439819	23.752	ID=Hughes40	47.208	0.297	24543	155	Parp11	SAME
chr6:145200914-145201014	5.53	ID=Hughes40	8.429	2.632	4382	1376
chr6:28414168-28414268	0.869	ID=Hughes40	1.702	0.036	885	19
chr7:116348848-116348948	0.839	ID=Hughes40	1.571	0.107	817	56
chr7:134232028-134232128	1.171	ID=Hughes40	0	2.341	0	1224
chr7:51915898-51915998	0.879	ID=Hughes40	0.144	1.615	75	844	Myh14	SAME
chr7:69249386-69249486	0.867	ID=Hughes40	1.735	0	902	0
chr7:77747245-77747345	1.435	ID=Hughes40	1.595	1.276	829	667
chr7:99864097-99864197	0.847	ID=Hughes40	0.012	1.681	6	879
chr8:10472215-10472315	0.904	ID=Hughes40	0.015	1.794	8	938	Myo16	SAME
chr8:114107288-114107388	0.962	ID=Hughes40	1.908	0.017	992	9	Znrf1	OPPOSITE
chr8:122227668-122227768	1.127	ID=Hughes40	1.593	0.66	828	345	Atp2c2	OPPOSITE
chr8:17199949-17200049	0.515	ID=Hughes40	0	1.031	0	539	Csmd1	OPPOSITE
chr8:23603463-23603563	1.179	ID=Hughes40	0.968	1.391	503	727	Slc20a2	SAME
chr8:24308663-24308763	9.508	ID=Hughes40	9.504	9.513	4941	4973	Agpat6	OPPOSITE
chr8:28279678-28279778	0.565	ID=Hughes40	0.021	1.108	11	579	Rab11fip1	OPPOSITE
chr8:30407348-30407448	0.591	ID=Hughes40	0.006	1.175	3	614
chr8:39803030-39803130	2.07	ID=Hughes40	2.891	1.249	1503	653
chr8:48875192-48875292	0.74	ID=Hughes40	0.327	1.154	170	603
chr8:53028953-53029053	1.5	ID=Hughes40	2.999	0	1559	0
chr8:6606121-6606221	1.124	ID=Hughes40	0.008	2.24	4	1171
chr8:67589170-67589270	1.515	ID=Hughes40	0.639	2.391	332	1250
chr8:90338369-90338469	5.184	ID=Hughes40	0.29	10.079	151	5269	Zfp423	SAME
chr9:41404876-41404976	2.2	ID=Hughes40	4.401	0	2288	0
chr9:42497049-42497149	4.053	ID=Hughes40	8.107	0	4215	0	Grik4	OPPOSITE
chr9:48593573-48593673	1.34	ID=Hughes40	1.823	0.857	948	448	Zbtb16	SAME
chrX:133881194-133881294	2.785	ID=Hughes40	5.47	0.101	2844	53
chrX:18951070-18951170	9.807	ID=Hughes40	19.208	0.406	9986	212
chrX:98578807-98578907	1.153	ID=Hughes40	0.285	2.02	148	1056	Gjb1	SAME
chr1:100451898-100451998	4.054	ID=Hughes41	1.57	6.538	463	1474
chr1:101463951-101464051	1.861	ID=Hughes41	0	3.721	0	839
chr1:101666911-101667011	14.862	ID=Hughes41	0.851	28.874	251	6510
chr1:102229542-102229642	1.395	ID=Hughes41	1.953	0.838	576	189	Cntnap5b	SAME
chr1:105018075-105018175	7.734	ID=Hughes41	6.805	8.662	2007	1953
chr1:106086546-106086646	0.59	ID=Hughes41	0.037	1.144	11	258
chr1:108296927-108297027	52.825	ID=Hughes41	100	5.651	29495	1274
chr1:108329181-108329281	0.738	ID=Hughes41	0.261	1.215	77	274
chr1:108967155-108967255	2.765	ID=Hughes41	5.53	0	1631	0
chr1:109275695-109275795	74.447	ID=Hughes41	56.345	92.549	16619	20866	Serpinb11	SAME
chr1:110051553-110051653	1.067	ID=Hughes41	0	2.133	0	481
chr1:110285394-110285494	4.263	ID=Hughes41	0	8.525	0	1922
chr1:113298532-113298632	2.181	ID=Hughes41	3.533	0.829	1042	187
chr1:115817110-115817210	2.623	ID=Hughes41	5.167	0.08	1524	18
chr1:116595463-116595563	0.644	ID=Hughes41	1.288	0	380	0
chr1:116760208-116760308	1.705	ID=Hughes41	1.339	2.071	395	467
chr1:120375509-120375609	21.712	ID=Hughes41	8.605	34.818	2538	7850	Clasp1	SAME
chr1:121547512-121547612	1.079	ID=Hughes41	0.017	2.142	5	483
chr1:123306466-123306566	2.438	ID=Hughes41	0.515	4.36	152	983
chr1:125291666-125291766	3.399	ID=Hughes41	6.798	0	2005	0	Dpp10	OPPOSITE
chr1:127224342-127224442	0.508	ID=Hughes41	1.017	0	300	0
chr1:128353735-128353835	0.945	ID=Hughes41	1.109	0.781	327	176	Nckap5	OPPOSITE
chr1:128890504-128890604	12.378	ID=Hughes41	4.658	20.097	1374	4531
chr1:13151106-13151206	1.557	ID=Hughes41	0.444	2.67	131	602	Ncoa2	SAME
chr1:13153461-13153561	8.761	ID=Hughes41	17.006	0.515	5016	116	Ncoa2	SAME
chr1:13157371-13157471	0.787	ID=Hughes41	0.075	1.499	22	338	Ncoa2	SAME
chr1:133704625-133704725	12.235	ID=Hughes41	15.847	8.622	4674	1944	Pm20d1	SAME
chr1:143851052-143851152	10.508	ID=Hughes41	0.031	20.984	9	4731
chr1:147124428-147124528	0.861	ID=Hughes41	0	1.721	0	388
chr1:152156682-152156782	0.883	ID=Hughes41	0	1.765	0	398
chr1:152234206-152234306	0.772	ID=Hughes41	0.102	1.441	30	325	BC003331	OPPOSITE
chr1:160301230-160301330	1.084	ID=Hughes41	2.146	0.022	633	5	Astn1	OPPOSITE
chr1:161383711-161383811	0.667	ID=Hughes41	1.143	0.191	337	43
chr1:162970757-162970857	1.885	ID=Hughes41	0.665	3.105	196	700	Dars2	SAME
chr1:16362584-16362684	1.832	ID=Hughes41	0.749	2.914	221	657	Stau2	OPPOSITE
chr1:17096825-17096925	1.408	ID=Hughes41	1.068	1.748	315	394
chr1:177335510-177335610	0.896	ID=Hughes41	0.231	1.561	68	352	Rgs7	OPPOSITE
chr1:177338231-177338331	30.999	ID=Hughes41	61.488	0.51	18136	115	Rgs7	SAME
chr1:191562327-191562427	1.302	ID=Hughes41	0.183	2.422	54	546	Ptpn14	OPPOSITE
chr1:193029611-193029711	1.831	ID=Hughes41	2.926	0.736	863	166
chr1:21045550-21045650	9.806	ID=Hughes41	19.607	0.004	5783	1	Tram2	SAME
chr1:22606177-22606277	1.55	ID=Hughes41	0	3.1	0	699	Rims1	SAME
chr1:23714263-23714363	20.235	ID=Hughes41	40.458	0.013	11933	3
chr1:23767258-23767358	23.843	ID=Hughes41	47.686	0	14065	0
chr1:24441574-24441674	0.736	ID=Hughes41	0.017	1.455	5	328	Col19a1	SAME
chr1:24670068-24670168	1.059	ID=Hughes41	0.614	1.504	181	339
chr1:26227360-26227460	10.248	ID=Hughes41	5.12	15.377	1510	3467
chr1:26477945-26478045	1.263	ID=Hughes41	0.024	2.502	7	564
chr1:26612929-26613029	0.573	ID=Hughes41	1.146	0	338	0
chr1:27143409-27143509	15.227	ID=Hughes41	12.748	17.706	3760	3992
chr1:32203638-32203738	1.57	ID=Hughes41	3.14	0	926	0
chr1:32343159-32343259	19.758	ID=Hughes41	38.437	1.078	11337	243	Khdrbs2	OPPOSITE
chr1:32358360-32358460	1.472	ID=Hughes41	0	2.945	0	664	Khdrbs2	OPPOSITE
chr1:35414223-35414323	12.711	ID=Hughes41	25.33	0.093	7471	21
chr1:39477824-39477924	4.151	ID=Hughes41	3.95	4.351	1165	981	Tbc1d8	SAME
chr1:40558687-40558787	80.349	ID=Hughes41	90.158	70.54	26592	15904
chr1:40875168-40875268	0.611	ID=Hughes41	1.221	0	360	0	Tmem182	SAME
chr1:42916899-42916999	2.849	ID=Hughes41	1.716	3.983	506	898	Mrps9	OPPOSITE
chr1:4453647-4453747	0.644	ID=Hughes41	1.288	0	380	0
chr1:45660661-45660761	0.568	ID=Hughes41	0	1.135	0	256
chr1:46804696-46804796	0.78	ID=Hughes41	1.56	0	460	0
chr1:48372203-48372303	0.694	ID=Hughes41	0	1.388	0	313
chr1:48763416-48763516	0.531	ID=Hughes41	0.024	1.038	7	234
chr1:49611188-49611288	1.519	ID=Hughes41	3.007	0.031	887	7
chr1:50056098-50056198	0.976	ID=Hughes41	1.949	0.004	575	1
chr1:50353120-50353220	0.986	ID=Hughes41	0.854	1.118	252	252
chr1:51862345-51862445	9.654	ID=Hughes41	19.308	0	5695	0	Myo1b	SAME
chr1:52230360-52230460	11.246	ID=Hughes41	17.786	4.706	5246	1061	Gls	OPPOSITE
chr1:52283195-52283295	45.169	ID=Hughes41	90.337	0	26645	0	Gls	SAME
chr1:52416090-52416190	0.785	ID=Hughes41	1.065	0.506	314	114
chr1:52511831-52511931	10.511	ID=Hughes41	17.393	3.628	5130	818
chr1:53440065-53440165	0.573	ID=Hughes41	0.003	1.144	1	258
chr1:55117927-55118027	7.242	ID=Hughes41	5.428	9.057	1601	2042	Coq10b	OPPOSITE
chr1:55140936-55141036	0.99	ID=Hughes41	0.003	1.978	1	446	Hspd1	OPPOSITE
chr1:56755112-56755212	22.358	ID=Hughes41	23.421	21.294	6908	4801
chr1:59534029-59534129	6.343	ID=Hughes41	12.677	0.009	3739	2
chr1:63313814-63313914	2.752	ID=Hughes41	3.618	1.885	1067	425
chr1:65277634-65277734	0.802	ID=Hughes41	1.485	0.12	438	27	Pikfyve	SAME
chr1:67139790-67139890	16.006	ID=Hughes41	30.297	1.716	8936	387
chr1:67148002-67148102	0.897	ID=Hughes41	1.444	0.35	426	79
chr1:68217701-68217801	10.406	ID=Hughes41	19.007	1.805	5606	407	Erbb4	SAME
chr1:69818401-69818501	0.687	ID=Hughes41	0.105	1.269	31	286
chr1:70004746-70004846	1.361	ID=Hughes41	0	2.723	0	614	Spag16	OPPOSITE
chr1:70389761-70389861	0.742	ID=Hughes41	1.458	0.027	430	6	Spag16	SAME
chr1:71484589-71484689	0.65	ID=Hughes41	0.037	1.264	11	285
chr1:71519794-71519894	2.701	ID=Hughes41	5.269	0.133	1554	30
chr1:72404186-72404286	2.539	ID=Hughes41	3.428	1.65	1011	372	Xrcc5	OPPOSITE
chr1:7256324-7256424	1.011	ID=Hughes41	0.851	1.171	251	264
chr1:73434926-73435026	1.226	ID=Hughes41	0.224	2.227	66	502
chr1:73825378-73825478	1.486	ID=Hughes41	0	2.972	0	670
chr1:77920171-77920271	0.627	ID=Hughes41	0	1.255	0	283
chr1:78714588-78714688	1.163	ID=Hughes41	1.563	0.763	461	172
chr1:81455101-81455201	2.366	ID=Hughes41	2.489	2.244	734	506
chr1:81455560-81455660	4.032	ID=Hughes41	0	8.064	0	1818
chr1:81940326-81940426	3.744	ID=Hughes41	0	7.487	0	1688
chr1:82020925-82021025	0.835	ID=Hughes41	1.438	0.231	424	52
chr1:84018767-84018867	1.286	ID=Hughes41	2.55	0.022	752	5
chr1:84757310-84757410	0.658	ID=Hughes41	0.132	1.184	39	267	Trip12	OPPOSITE
chr1:84771038-84771138	35.303	ID=Hughes41	8.018	62.588	2365	14111	Trip12	SAME
[truncated: 3,003 more rows]

## Sheet: ALL insertions
Address	Ave % Max Read	Sample ID	% IRL Max	% IRR Max	IRL read #	IRR read #	Gene ID	Orientation
chr1:106673954-106674054	9.753	ID=Hughes1	18.981	0.524	1054	67	Cdh20	SAME
chr1:112904083-112904183	1.06	ID=Hughes1	2.035	0.086	113	11
chr1:11775205-11775305	0.558	ID=Hughes1	1.062	0.055	59	7	A830018L16Rik	OPPOSITE
chr1:118471446-118471546	1.656	ID=Hughes1	3.187	0.125	177	16	Cntnap5a	SAME
chr1:119168521-119168621	1.519	ID=Hughes1	3.007	0.031	167	4
chr1:123408040-123408140	10.386	ID=Hughes1	15.091	5.681	838	726	Htr5b	SAME
chr1:129954399-129954499	1.933	ID=Hughes1	0	3.865	0	494	Zranb3	OPPOSITE
chr1:151114680-151114780	1.357	ID=Hughes1	0	2.715	0	347
chr1:157964139-157964239	68.356	ID=Hughes1	45.921	90.79	2550	11603	Fam163a	OPPOSITE
chr1:18614399-18614499	2.954	ID=Hughes1	0	5.908	0	755
chr1:22836056-22836156	2.567	ID=Hughes1	1.387	3.748	77	479
chr1:25562589-25562689	0.614	ID=Hughes1	0	1.228	0	157	Bai3	OPPOSITE
chr1:28198011-28198111	0.94	ID=Hughes1	0.018	1.862	1	238
chr1:29773571-29773671	1.173	ID=Hughes1	0	2.347	0	300
chr1:30763448-30763548	0.833	ID=Hughes1	0.414	1.252	23	160
chr1:31492227-31492327	0.828	ID=Hughes1	1.585	0.07	88	9
chr1:43258061-43258161	2.86	ID=Hughes1	5.673	0.047	315	6
chr1:44895605-44895705	1.062	ID=Hughes1	2.107	0.016	117	2
chr1:46054765-46054865	0.939	ID=Hughes1	0	1.878	0	240
chr1:49633258-49633358	0.703	ID=Hughes1	1.405	0	78	0
chr1:69044079-69044179	0.972	ID=Hughes1	1.945	0	108	0	Erbb4	SAME
chr1:69063652-69063752	4.538	ID=Hughes1	9.076	0	504	0	Erbb4	OPPOSITE
chr1:69113292-69113392	5.051	ID=Hughes1	0	10.102	0	1291	Erbb4	SAME
chr1:69536567-69536667	0.706	ID=Hughes1	0.27	1.142	15	146
chr1:69973717-69973817	1.206	ID=Hughes1	2.413	0	134	0	Spag16	SAME
chr1:71113754-71113854	14.864	ID=Hughes1	23.735	5.994	1318	766	Bard1	OPPOSITE
chr1:71760566-71760666	1	ID=Hughes1	1.999	0	111	0
chr1:72662900-72663000	1.656	ID=Hughes1	2.953	0.36	164	46	Smarcal1	SAME
chr1:74109035-74109135	1.491	ID=Hughes1	0.18	2.801	10	358	Tns1	SAME
chr1:74285018-74285118	0.684	ID=Hughes1	0	1.369	0	175	Arpc2	SAME
chr1:75882748-75882848	3.553	ID=Hughes1	5.799	1.307	322	167
chr1:76507361-76507461	7.54	ID=Hughes1	15.073	0.008	837	1
chr1:85081451-85081551	0.687	ID=Hughes1	0.036	1.338	2	171
chr1:93625580-93625680	0.903	ID=Hughes1	0.774	1.033	43	132
chr1:94676846-94676946	43.207	ID=Hughes1	84.513	1.901	4693	243
chr1:9729725-9729825	14.807	ID=Hughes1	28.417	1.197	1578	153	Vcpip1	SAME
chr10:101427276-101427376	1.468	ID=Hughes1	2.881	0.055	160	7
chr11:11603277-11603377	0.801	ID=Hughes1	0.522	1.08	29	138	Ikzf1	OPPOSITE
chr11:98592846-98592946	50.004	ID=Hughes1	100	0.008	5553	1
chr13:24588674-24588774	1.696	ID=Hughes1	2.251	1.142	125	146
chr13:85333580-85333680	48.257	ID=Hughes1	94.057	2.457	5223	314	Ccnh	SAME
chr14:26334126-26334226	3.341	ID=Hughes1	6.681	0	371	0	Zmiz1	SAME
chr14:26379713-26379813	45.602	ID=Hughes1	47.902	43.302	2660	5534	Zmiz1	SAME
chr15:100547683-100547783	0.634	ID=Hughes1	0	1.268	0	162	Galnt6	SAME
chr16:4145773-4145873	2.251	ID=Hughes1	4.502	0	250	0	Crebbp	OPPOSITE
chr17:52445096-52445196	7.177	ID=Hughes1	12.858	1.495	714	191
chr17:52468335-52468435	9.618	ID=Hughes1	19.071	0.164	1059	21
chr17:78328026-78328126	3.183	ID=Hughes1	6.123	0.243	340	31
chr2:117172141-117172241	60.976	ID=Hughes1	21.952	100	1219	12780
chr4:109602564-109602664	19.71	ID=Hughes1	0	39.421	0	5038	Faf1	SAME
chr4:11239185-11239285	16.163	ID=Hughes1	24.275	8.052	1348	1029	Dpy19l4	SAME
chr4:58437228-58437328	0.948	ID=Hughes1	0.072	1.823	4	233
chr5:127274568-127274668	1.53	ID=Hughes1	2.269	0.79	126	101
chr6:12507448-12507548	2.017	ID=Hughes1	4.034	0	224	0	Thsd7a	OPPOSITE
chr7:114361258-114361358	0.823	ID=Hughes1	1.567	0.078	87	10
chr9:117017644-117017744	0.697	ID=Hughes1	0	1.393	0	178	Rbms3	SAME
chrX:38403483-38403583	0.919	ID=Hughes1	0	1.839	0	235
chrX:38404434-38404534	1.999	ID=Hughes1	0	3.998	0	511
chr1:10184355-10184455	1.087	ID=Hughes10	0.175	2	63	889	Arfgef1	SAME
chr1:10471953-10472053	0.958	ID=Hughes10	1.897	0.018	682	8	Cpa6	SAME
chr1:105716085-105716185	0.539	ID=Hughes10	0.058	1.021	21	454
chr1:108100459-108100559	2.965	ID=Hughes10	3.967	1.962	1426	872	Phlpp1	SAME
chr1:111255868-111255968	1.589	ID=Hughes10	0.865	2.313	311	1028
chr1:112812462-112812562	0.542	ID=Hughes10	0	1.084	0	482	Cdh19	OPPOSITE
chr1:117259249-117259349	0.709	ID=Hughes10	0	1.417	0	630
chr1:120217538-120217638	41.761	ID=Hughes10	25.26	58.261	9081	25897
chr1:123516253-123516353	0.544	ID=Hughes10	0	1.089	0	484
chr1:123916210-123916310	1.397	ID=Hughes10	2.556	0.238	919	106
chr1:126337608-126337708	5.622	ID=Hughes10	11.243	0	4042	0
chr1:126721680-126721780	2.692	ID=Hughes10	0.042	5.341	15	2374
chr1:12681113-12681213	8.421	ID=Hughes10	12.904	3.939	4639	1751
chr1:140925772-140925872	1.613	ID=Hughes10	0.314	2.911	113	1294	Dennd1b	SAME
chr1:158983103-158983203	0.516	ID=Hughes10	0.022	1.01	8	449
chr1:163802717-163802817	5.87	ID=Hughes10	0	11.741	0	5219	AI848100	SAME
chr1:178907361-178907461	0.726	ID=Hughes10	1.452	0	522	0	Sdccag8	OPPOSITE
chr1:18367230-18367330	3.226	ID=Hughes10	6.192	0.259	2226	115
chr1:18590608-18590708	1.472	ID=Hughes10	0	2.943	0	1308
chr1:187501689-187501789	0.53	ID=Hughes10	0	1.06	0	471
chr1:19115397-19115497	3.144	ID=Hughes10	0	6.288	0	2795	Tcfap2d	OPPOSITE
chr1:194532313-194532413	1.237	ID=Hughes10	2.473	0.002	889	1	Hhat	SAME
chr1:19897552-19897652	1.762	ID=Hughes10	1.811	1.714	651	762
chr1:23224898-23224998	1.459	ID=Hughes10	2.592	0.326	932	145
chr1:30608482-30608582	1.256	ID=Hughes10	2.445	0.067	879	30
chr1:31256271-31256371	2.282	ID=Hughes10	4.565	0	1641	0	Lgsn	OPPOSITE
chr1:32548553-32548653	0.867	ID=Hughes10	0	1.735	0	771	Khdrbs2	OPPOSITE
chr1:33478392-33478492	0.733	ID=Hughes10	1.394	0.072	501	32
chr1:38826429-38826529	2.691	ID=Hughes10	5.366	0.016	1929	7
chr1:4047750-4047850	1.05	ID=Hughes10	0.12	1.98	43	880
chr1:40691695-40691795	9.178	ID=Hughes10	16.999	1.357	6111	603
chr1:40733027-40733127	8.534	ID=Hughes10	8.239	8.828	2962	3924
chr1:40774034-40774134	21.573	ID=Hughes10	26.793	16.353	9632	7269	Slc9a2	SAME
chr1:43115325-43115425	3.929	ID=Hughes10	0.414	7.444	149	3309	Tgfbrap1	OPPOSITE
chr1:44025020-44025120	19.89	ID=Hughes10	13.722	26.058	4933	11583	Tpp2	SAME
chr1:44167708-44167808	4.765	ID=Hughes10	0.434	9.096	156	4043	Kdelc1	SAME
chr1:44167988-44168088	3.073	ID=Hughes10	0.868	5.278	312	2346	Kdelc1	OPPOSITE
chr1:44682242-44682342	1.189	ID=Hughes10	0.893	1.485	321	660	Gulp1	SAME
chr1:45880920-45881020	1.206	ID=Hughes10	2.398	0.013	862	6
chr1:46872997-46873097	3.785	ID=Hughes10	2.095	5.476	753	2434	Slc39a10	OPPOSITE
chr1:47911151-47911251	4.678	ID=Hughes10	9.327	0.029	3353	13
chr1:48868455-48868555	1.449	ID=Hughes10	1.001	1.897	360	843
chr1:49390396-49390496	5.782	ID=Hughes10	0.019	11.546	7	5132
chr1:49925777-49925877	0.947	ID=Hughes10	0	1.894	0	842
chr1:50370145-50370245	5.792	ID=Hughes10	0	11.584	0	5149
chr1:50628988-50629088	1.839	ID=Hughes10	0	3.678	0	1635
chr1:51125696-51125796	3.163	ID=Hughes10	3.063	3.264	1101	1451	Tmeff2	SAME
chr1:51345941-51346041	1.321	ID=Hughes10	0	2.641	0	1174
chr1:55790917-55791017	66.582	ID=Hughes10	50.381	82.783	18112	36797	Plcl1	SAME
chr1:56085935-56086035	9.215	ID=Hughes10	13.399	5.03	4817	2236
chr1:56641158-56641258	1.118	ID=Hughes10	0.103	2.133	37	948
chr1:6896453-6896553	1.663	ID=Hughes10	1.764	1.561	634	694
chr1:6944532-6944632	0.714	ID=Hughes10	1.427	0	513	0
chr1:76277853-76277953	4.28	ID=Hughes10	8.554	0.007	3075	3
chr1:76364120-76364220	2.167	ID=Hughes10	0.008	4.326	3	1923
chr1:77694057-77694157	1.494	ID=Hughes10	0	2.988	0	1328
chr1:78679280-78679380	15.664	ID=Hughes10	14.937	16.391	5370	7286	Acsl3	OPPOSITE
chr1:89126687-89126787	10.421	ID=Hughes10	0.019	20.823	7	9256	Eif4e2	OPPOSITE
chr1:89299882-89299982	17.997	ID=Hughes10	0	35.993	0	15999	Gigyf2	SAME
chr1:89402004-89402104	9.019	ID=Hughes10	5.688	12.351	2045	5490	Ngef	SAME
chr1:93921695-93921795	2.599	ID=Hughes10	0	5.199	0	2311	Hdac4	OPPOSITE
chr1:99664589-99664689	3.308	ID=Hughes10	2.07	4.547	744	2021	Ppip5k2	SAME
chr10:38588633-38588733	0.908	ID=Hughes10	1.791	0.025	644	11
chr10:72677269-72677369	0.671	ID=Hughes10	0.134	1.208	48	537
chr10:78564229-78564329	2.246	ID=Hughes10	4.264	0.227	1533	101
chr10:92944778-92944878	6.772	ID=Hughes10	2.793	10.751	1004	4779	Lta4h	OPPOSITE
chr10:95892058-95892158	0.916	ID=Hughes10	1.828	0.004	657	2
chr11:11658438-11658538	2.023	ID=Hughes10	4.006	0.04	1440	18	Ikzf1	SAME
chr11:11663934-11664034	8.256	ID=Hughes10	3.669	12.844	1319	5709	Ikzf1	SAME
chr11:11941977-11942077	2.328	ID=Hughes10	2.439	2.216	877	985
chr11:20997256-20997356	1.024	ID=Hughes10	2.047	0	736	0	Peli1	SAME
chr11:21257531-21257631	1.139	ID=Hughes10	0	2.279	0	1013	Ugp2	OPPOSITE
chr11:30714196-30714296	0.66	ID=Hughes10	1.321	0	475	0	Psme4	SAME
chr11:5144719-5144819	58.38	ID=Hughes10	82.798	33.962	29766	15096	Kremen1	SAME
chr12:120338730-120338830	1.587	ID=Hughes10	3.174	0	1141	0
chr12:6092096-6092196	1.399	ID=Hughes10	1.113	1.685	400	749
chr12:69929710-69929810	0.961	ID=Hughes10	1.922	0	691	0
chr12:81971494-81971594	1.372	ID=Hughes10	0.033	2.711	12	1205	4933426M11Rik	OPPOSITE
chr12:95917657-95917757	1.976	ID=Hughes10	3.894	0.058	1400	26
chr13:104555984-104556084	1.067	ID=Hughes10	1.271	0.864	457	384
chr13:14107421-14107521	5.41	ID=Hughes10	1.191	9.629	428	4280	Tbce	SAME
chr13:17808768-17808868	5.013	ID=Hughes10	0.459	9.566	165	4252	Cdk13	OPPOSITE
chr13:29139708-29139808	0.623	ID=Hughes10	1.246	0	448	0
chr13:29892379-29892479	0.582	ID=Hughes10	0.111	1.053	40	468	Cdkal1	SAME
chr13:58967831-58967931	0.546	ID=Hughes10	1.093	0	393	0	Ntrk2	SAME
chr13:60378782-60378882	3.652	ID=Hughes10	7.268	0.036	2613	16
chr14:26349139-26349239	5.29	ID=Hughes10	0.061	10.52	22	4676	Zmiz1	SAME
chr14:26376892-26376992	1.798	ID=Hughes10	1.616	1.98	581	880	Zmiz1	OPPOSITE
chr14:48088621-48088721	0.653	ID=Hughes10	1.288	0.018	463	8
chr14:67774087-67774187	0.615	ID=Hughes10	1.177	0.052	423	23
chr15:102557308-102557408	1.291	ID=Hughes10	1.266	1.316	455	585
chr15:23929256-23929356	0.85	ID=Hughes10	1.7	0	611	0
chr15:38456154-38456254	5.971	ID=Hughes10	11.925	0.016	4287	7
chr16:31288482-31288582	0.75	ID=Hughes10	1.499	0	539	0
chr16:32574390-32574490	6.287	ID=Hughes10	0.006	12.567	2	5586
chr16:92701574-92701674	1.636	ID=Hughes10	0.748	2.524	269	1122	Runx1	SAME
chr17:63200498-63200598	1.203	ID=Hughes10	2.406	0	865	0	Efna5	SAME
chr17:64006404-64006504	0.889	ID=Hughes10	0	1.777	0	790
chr17:69519413-69519513	2.491	ID=Hughes10	1.458	3.525	524	1567	Epb4.1l3	OPPOSITE
chr17:79336730-79336830	5.131	ID=Hughes10	5.235	5.028	1882	2235	2410091C18Rik	SAME
chr18:50154453-50154553	6.102	ID=Hughes10	12.161	0.043	4372	19	Tnfaip8	SAME
chr18:70000113-70000213	1.693	ID=Hughes10	1.257	2.128	452	946
chr18:74186891-74186991	1.308	ID=Hughes10	0	2.616	0	1163	Mapk4	OPPOSITE
chr18:79313733-79313833	1.744	ID=Hughes10	0	3.489	0	1551
chr19:14757034-14757134	11.4	ID=Hughes10	22.801	0	8197	0
chr19:58598106-58598206	0.823	ID=Hughes10	1.605	0.04	577	18	1700011F14Rik	SAME
chr2:117167217-117167317	1.004	ID=Hughes10	0.793	1.215	285	540	Rasgrp1	SAME
chr2:117180760-117180860	51.163	ID=Hughes10	100	2.326	35950	1034
chr2:120542081-120542181	1.513	ID=Hughes10	0	3.026	0	1345	Cdan1	OPPOSITE
chr2:26321705-26321805	3.136	ID=Hughes10	0.061	6.211	22	2761	Notch1	SAME
chr2:26337845-26337945	0.75	ID=Hughes10	0.003	1.498	1	666	Notch1	OPPOSITE
chr2:26354288-26354388	1.212	ID=Hughes10	0.481	1.944	173	864	Notch1	OPPOSITE
chr2:48754804-48754904	1.95	ID=Hughes10	3.627	0.274	1304	122	Acvr2a	SAME
chr2:53109927-53110027	1.371	ID=Hughes10	0.932	1.809	335	804
chr2:65069291-65069391	8.294	ID=Hughes10	13.004	3.584	4675	1593	Cobll1	OPPOSITE
chr2:88246400-88246500	0.986	ID=Hughes10	0.111	1.861	40	827
chr2:9765040-9765140	24.344	ID=Hughes10	48.684	0.004	17502	2
chr3:11742245-11742345	1.19	ID=Hughes10	0.723	1.658	260	737
chr3:141584073-141584173	3.217	ID=Hughes10	0	6.434	0	2860	Bmpr1b	SAME
chr3:141584188-141584288	12.312	ID=Hughes10	23.196	1.429	8339	635	Bmpr1b	OPPOSITE
chr3:151743489-151743589	1.764	ID=Hughes10	0	3.528	0	1568
chr3:152421754-152421854	1.973	ID=Hughes10	1.847	2.099	664	933	Pigk	SAME
chr3:17222965-17223065	0.71	ID=Hughes10	0.003	1.417	1	630
chr3:17318681-17318781	1.442	ID=Hughes10	2.885	0	1037	0
chr3:23955419-23955519	1.615	ID=Hughes10	0	3.231	0	1436
chr3:29264362-29264462	2.631	ID=Hughes10	0.083	5.179	30	2302	6130401L20Rik	OPPOSITE
chr3:31651673-31651773	1.723	ID=Hughes10	0.284	3.163	102	1406
chr3:48425645-48425745	1.911	ID=Hughes10	3.822	0	1374	0
chr3:50529638-50529738	2.231	ID=Hughes10	4.445	0.016	1598	7
chr3:54835206-54835306	61.089	ID=Hughes10	22.178	100	7973	44450
chr3:59444403-59444503	9.484	ID=Hughes10	0.011	18.958	4	8427
chr3:67037373-67037473	8.947	ID=Hughes10	17.875	0.018	6426	8	Rsrc1	SAME
chr3:73693980-73694080	11.999	ID=Hughes10	4.195	19.804	1508	8803
chr3:85391018-85391118	21.16	ID=Hughes10	0.033	42.286	12	18796	Pet112l	OPPOSITE
chr4:11065547-11065647	7.694	ID=Hughes10	0.929	14.459	334	6427
chr5:28496382-28496482	40.789	ID=Hughes10	0	81.579	0	36262	En2	SAME
chr5:28496775-28496875	1.409	ID=Hughes10	2.818	0	1013	0	En2	SAME
chr5:30754198-30754298	0.782	ID=Hughes10	1.555	0.009	559	4	Otof	SAME
chr5:52652552-52652652	1.982	ID=Hughes10	2.901	1.062	1043	472
chr6:112836769-112836869	2.319	ID=Hughes10	0.017	4.621	6	2054	Srgap3	SAME
chr6:118618240-118618340	5.484	ID=Hughes10	2.426	8.542	872	3797	Cacna1c	SAME
chr6:126295538-126295638	2.03	ID=Hughes10	4.017	0.043	1444	19
chr6:71521680-71521780	0.524	ID=Hughes10	0	1.048	0	466	Vps24	OPPOSITE
chr6:84070816-84070916	0.501	ID=Hughes10	0	1.003	0	446	Dysf	OPPOSITE
chr6:84339934-84340034	0.541	ID=Hughes10	1.06	0.022	381	10
chr6:96515160-96515260	4.321	ID=Hughes10	3.149	5.492	1132	2441	Fam19a1	SAME
chr7:109455507-109455607	1.835	ID=Hughes10	3.658	0.011	1315	5	Stim1	SAME
chr7:47183043-47183143	0.525	ID=Hughes10	1.051	0	378	0
chr7:50815826-50815926	4.988	ID=Hughes10	3.463	6.513	1245	2895
chr8:112477378-112477478	0.621	ID=Hughes10	1.115	0.126	401	56	Marveld3	SAME
chr8:129901492-129901592	0.898	ID=Hughes10	0.1	1.696	36	754	Pard3	OPPOSITE
chr8:40391037-40391137	0.645	ID=Hughes10	0.223	1.066	80	474
chr8:98937701-98937801	0.815	ID=Hughes10	0	1.629	0	724
chr9:11899011-11899111	0.656	ID=Hughes10	1.288	0.025	463	11
chr9:18012357-18012457	1.432	ID=Hughes10	0.904	1.96	325	871
chr9:32632344-32632444	2.251	ID=Hughes10	4.261	0.241	1532	107
chr9:69140387-69140487	0.834	ID=Hughes10	0	1.667	0	741	Rora	SAME
chr9:82685523-82685623	0.717	ID=Hughes10	1.433	0	515	0
chr9:86484444-86484544	4.38	ID=Hughes10	3.661	5.1	1316	2267	Me1	SAME
chrX:148820601-148820701	1.52	ID=Hughes10	0.008	3.033	3	1348
chrX:17744800-17744900	0.691	ID=Hughes10	0.072	1.309	26	582	Kdm6a	OPPOSITE
chrX:91566074-91566174	3.211	ID=Hughes10	0	6.421	0	2854
chrY:1632484-1632584	0.553	ID=Hughes10	1.107	0	398	0
chrY:2857473-2857573	2.757	ID=Hughes10	5.402	0.112	1942	50
chr1:102818714-102818814	5.442	ID=Hughes13	0.767	10.118	204	4573
chr1:104847278-104847378	3.186	ID=Hughes13	2.959	3.412	787	1542
chr1:105618856-105618956	0.592	ID=Hughes13	0	1.184	0	535
chr1:110143478-110143578	2.925	ID=Hughes13	0.82	5.029	218	2273
chr1:116432078-116432178	1.364	ID=Hughes13	0	2.728	0	1233
chr1:118201289-118201389	0.93	ID=Hughes13	1.752	0.108	466	49	Cntnap5a	OPPOSITE
chr1:124207316-124207416	7.46	ID=Hughes13	4.527	10.394	1204	4698
chr1:125005132-125005232	2.785	ID=Hughes13	0	5.571	0	2518
chr1:12539208-12539308	0.783	ID=Hughes13	0.165	1.401	44	633
chr1:131052126-131052226	0.558	ID=Hughes13	1.045	0.071	278	32
chr1:132410427-132410527	30.288	ID=Hughes13	39.584	20.993	10527	9488
chr1:13410393-13410493	1.067	ID=Hughes13	2.049	0.086	545	39
chr1:145657108-145657208	1.412	ID=Hughes13	2.207	0.617	587	279
chr1:146090800-146090900	3.362	ID=Hughes13	2	4.724	532	2135
chr1:148751454-148751554	1.647	ID=Hughes13	1.985	1.31	528	592
chr1:150834119-150834219	1.404	ID=Hughes13	0.526	2.281	140	1031
chr1:161682540-161682640	0.93	ID=Hughes13	1.015	0.845	270	382	Tnr	SAME
chr1:162132349-162132449	0.532	ID=Hughes13	1.06	0.004	282	2
chr1:174568616-174568716	0.609	ID=Hughes13	1.218	0	324	0
chr1:17774975-17775075	1.548	ID=Hughes13	3.095	0	823	0
chr1:179369411-179369511	3.984	ID=Hughes13	0.481	7.487	128	3384
chr1:23048329-23048429	2.781	ID=Hughes13	0	5.562	0	2514
chr1:25433677-25433777	0.823	ID=Hughes13	0	1.646	0	744	Bai3	OPPOSITE
chr1:28443360-28443460	0.763	ID=Hughes13	0.038	1.487	10	672
chr1:3622706-3622806	1.332	ID=Hughes13	0.353	2.31	94	1044	Xkr4	SAME
chr1:38106204-38106304	4.181	ID=Hughes13	0	8.363	0	3780	Eif5b	OPPOSITE
chr1:40057132-40057232	3.491	ID=Hughes13	4.321	2.662	1149	1203	Map4k4	SAME
chr1:56492230-56492330	0.539	ID=Hughes13	0	1.078	0	487
chr1:61394458-61394558	0.634	ID=Hughes13	1.019	0.25	271	113
chr1:66344590-66344690	1.52	ID=Hughes13	0.075	2.965	20	1340	Mtap2	OPPOSITE
chr1:66536557-66536657	0.837	ID=Hughes13	1.673	0	445	0	Unc80	SAME
chr1:66652117-66652217	0.928	ID=Hughes13	1.85	0.007	492	3	Unc80	OPPOSITE
chr1:71806551-71806651	1.226	ID=Hughes13	2.452	0	652	0
chr1:82046880-82046980	0.728	ID=Hughes13	0	1.456	0	658
chr1:82857247-82857347	7.673	ID=Hughes13	8.374	6.972	2227	3151	Agfg1	SAME
chr1:82920327-82920427	2.155	ID=Hughes13	4.133	0.177	1099	80
chr1:83447471-83447571	2.318	ID=Hughes13	3.317	1.319	882	596
chr1:87879839-87879939	0.748	ID=Hughes13	1.497	0	398	0
chr1:94760130-94760230	1.745	ID=Hughes13	1.865	1.626	496	735
chr1:94983600-94983700	4.283	ID=Hughes13	5.114	3.452	1360	1560	Kif1a	SAME
chr1:96177656-96177756	1.933	ID=Hughes13	3.866	0	1028	0
chr1:96848580-96848680	0.964	ID=Hughes13	1.925	0.002	512	1
chr10:103808514-103808614	0.75	ID=Hughes13	1.132	0.367	301	166
chr10:108175444-108175544	5.863	ID=Hughes13	8.75	2.976	2327	1345	Syt1	OPPOSITE
chr10:12142598-12142698	0.906	ID=Hughes13	0	1.812	0	819	Utrn	SAME
chr10:126525856-126525956	2.651	ID=Hughes13	5.302	0	1410	0	Agap2	OPPOSITE
chr10:129768934-129769034	0.534	ID=Hughes13	0	1.069	0	483	5830405N20Rik	SAME
chr10:13704561-13704661	3.48	ID=Hughes13	6.588	0.372	1752	168	Hivep2	SAME
chr10:15305350-15305450	11.021	ID=Hughes13	22.043	0	5862	0
chr10:16211906-16212006	4.28	ID=Hughes13	0	8.56	0	3869
chr10:20885147-20885247	1.366	ID=Hughes13	0	2.732	0	1235
chr10:24443206-24443306	1.264	ID=Hughes13	0.004	2.525	1	1141
chr10:29404855-29404955	0.698	ID=Hughes13	0.09	1.305	24	590
chr10:31213289-31213389	3.897	ID=Hughes13	7.795	0	2073	0
chr10:31532585-31532685	1.145	ID=Hughes13	0.876	1.414	233	639	Nkain2	SAME
chr10:31978243-31978343	1.72	ID=Hughes13	1.023	2.416	272	1092	Nkain2	OPPOSITE
chr10:32634980-32635080	0.913	ID=Hughes13	1.636	0.19	435	86
chr10:34121485-34121585	23.976	ID=Hughes13	8.367	39.584	2225	17891	Nt5dc1	OPPOSITE
chr10:34338043-34338143	0.694	ID=Hughes13	1.388	0	369	0
chr10:34556780-34556880	3.131	ID=Hughes13	6.261	0	1665	0
chr10:36716896-36716996	28.512	ID=Hughes13	24.836	32.188	6605	14548	Hdac2	SAME
chr10:4800266-4800366	0.587	ID=Hughes13	0.019	1.155	5	522	Syne1	SAME
chr10:52028813-52028913	3.614	ID=Hughes13	1.376	5.852	366	2645	Dcbld1	SAME
chr10:69569470-69569570	2.587	ID=Hughes13	1.959	3.215	521	1453	Ccdc6	SAME
chr10:72575263-72575363	1.202	ID=Hughes13	2.403	0	639	0
chr10:77073577-77073677	52.427	ID=Hughes13	56.926	47.928	15139	21662	Sumo3	OPPOSITE
chr10:84396738-84396838	15.845	ID=Hughes13	31.676	0.015	8424	7	Ric8b	SAME
chr10:90735676-90735776	0.787	ID=Hughes13	0.004	1.571	1	710
chr10:92598043-92598143	6.11	ID=Hughes13	0	12.22	0	5523
chr10:93570210-93570310	3.988	ID=Hughes13	5.855	2.12	1557	958	Fgd6	SAME
chr10:95838033-95838133	1.206	ID=Hughes13	0.733	1.679	195	759
chr10:97152101-97152201	1.7	ID=Hughes13	3.399	0	904	0	Gm10754	OPPOSITE
chr11:11660682-11660782	45.438	ID=Hughes13	10.717	80.16	2850	36230	Ikzf1	SAME
chr11:39714887-39714987	1.7	ID=Hughes13	3.399	0	904	0
chr11:57587129-57587229	10.106	ID=Hughes13	11.307	8.905	3007	4025	Galnt10	SAME
chr11:69401284-69401384	1.069	ID=Hughes13	0.004	2.135	1	965	Trp53	SAME
chr11:88914044-88914144	1.087	ID=Hughes13	2.098	0.077	558	35	Dgke	OPPOSITE
chr11:95020498-95020598	0.591	ID=Hughes13	1.181	0	314	0
chr11:96426749-96426849	12.024	ID=Hughes13	10.265	13.782	2730	6229	Skap1	SAME
chr12:113914234-113914334	31.767	ID=Hughes13	62.8	0.735	16701	332
chr12:51309384-51309484	1.397	ID=Hughes13	0	2.794	0	1263
chr12:65184153-65184253	2.514	ID=Hughes13	0	5.029	0	2273
chr12:69967801-69967901	2.648	ID=Hughes13	1.779	3.518	473	1590
chr12:71891591-71891691	0.64	ID=Hughes13	1.188	0.093	316	42
chr12:76038133-76038233	1.264	ID=Hughes13	0	2.529	0	1143	Kcnh5	OPPOSITE
chr14:11528988-11529088	3.344	ID=Hughes13	1.245	5.443	331	2460	Fhit	OPPOSITE
chr14:11823565-11823665	1.197	ID=Hughes13	0.004	2.39	1	1080	Fhit	OPPOSITE
chr14:119293710-119293810	9.147	ID=Hughes13	18.294	0	4865	0	Dzip1	OPPOSITE
chr14:21089518-21089618	0.917	ID=Hughes13	1.835	0	488	0
chr14:21199223-21199323	0.504	ID=Hughes13	0	1.009	0	456	Fam149b	OPPOSITE
chr14:26334153-26334253	2.237	ID=Hughes13	4.475	0	1190	0	Zmiz1	SAME
chr14:26378555-26378655	7.505	ID=Hughes13	4.565	10.445	1214	4721	Zmiz1	SAME
chr14:58687329-58687429	1.782	ID=Hughes13	2.989	0.575	795	260
chr14:68689776-68689876	15.79	ID=Hughes13	6.193	25.387	1647	11474
chr14:70351965-70352065	1.319	ID=Hughes13	0.004	2.635	1	1191	Pebp4	SAME
chr15:24018617-24018717	1.98	ID=Hughes13	0.169	3.79	45	1713
chr16:25314991-25315091	1.012	ID=Hughes13	1.538	0.485	409	219	Tprg	OPPOSITE
chr16:57147342-57147442	2.509	ID=Hughes13	0	5.018	0	2268	Tomm70a	OPPOSITE
chr17:5123826-5123926	1.149	ID=Hughes13	1.218	1.08	324	488	Arid1b	OPPOSITE
chr17:75880247-75880347	5.053	ID=Hughes13	7.772	2.334	2067	1055	Rasgrp3	SAME
chr17:84609805-84609905	2.971	ID=Hughes13	0	5.943	0	2686	Thada	OPPOSITE
chr18:32295283-32295383	51.136	ID=Hughes13	2.271	100	604	45197	Proc	SAME
chr18:40367025-40367125	1.976	ID=Hughes13	0.842	3.109	224	1405	Yipf5	OPPOSITE
chr18:42162411-42162511	1.073	ID=Hughes13	0.545	1.6	145	723
chr18:43686888-43686988	0.537	ID=Hughes13	0	1.075	0	486
chr18:50306733-50306833	0.926	ID=Hughes13	0	1.852	0	837	Hsd17b4	SAME
chr19:54749092-54749192	0.647	ID=Hughes13	0.192	1.102	51	498
chr2:10726231-10726331	1.266	ID=Hughes13	0	2.531	0	1144
chr2:155253980-155254080	1.016	ID=Hughes13	1.967	0.064	523	29	Ncoa6	SAME
chr2:171333354-171333454	1.008	ID=Hughes13	1.609	0.407	428	184
chr2:17370091-17370191	1.176	ID=Hughes13	2.35	0.002	625	1	Nebl	SAME
chr2:26321673-26321773	0.811	ID=Hughes13	0.162	1.46	43	660	Notch1	SAME
chr2:26321705-26321805	0.742	ID=Hughes13	0.026	1.458	7	659	Notch1	SAME
chr2:26322952-26323052	0.544	ID=Hughes13	1.023	0.066	272	30	Notch1	SAME
chr2:26327912-26328012	27.398	ID=Hughes13	43.672	11.125	11614	5028	Notch1	OPPOSITE
chr2:26352566-26352666	0.839	ID=Hughes13	1.38	0.299	367	135	Notch1	OPPOSITE
chr2:41592221-41592321	0.944	ID=Hughes13	1.888	0	502	0	Lrp1b	OPPOSITE
chr2:98506572-98506672	5.835	ID=Hughes13	0	11.671	0	5275
chr3:155908790-155908890	0.866	ID=Hughes13	0.128	1.604	34	725
chr3:51762528-51762628	21.412	ID=Hughes13	42.754	0.069	11370	31	Maml3	SAME
chr4:135607330-135607430	1.28	ID=Hughes13	0.771	1.79	205	809	Rpl11	OPPOSITE
chr4:135629685-135629785	0.944	ID=Hughes13	0.481	1.407	128	636
chr4:4146417-4146517	0.637	ID=Hughes13	0.259	1.016	69	459
chr4:4407737-4407837	2.981	ID=Hughes13	0.049	5.912	13	2672
chr4:62908722-62908822	3.409	ID=Hughes13	3.708	3.109	986	1405	Col27a1	SAME
chr4:79912920-79913020	0.823	ID=Hughes13	1.173	0.473	312	214
chr4:88938470-88938570	2.055	ID=Hughes13	4.057	0.053	1079	24	Cdkn2a	SAME
chr5:103561929-103562029	1.397	ID=Hughes13	2.527	0.268	672	121	Mapk10	SAME
chr5:106020635-106020735	0.775	ID=Hughes13	1.542	0.009	410	4	Lrrc8c	OPPOSITE
chr5:108130844-108130944	1.618	ID=Hughes13	2.561	0.675	681	305
chr5:119039734-119039834	43.112	ID=Hughes13	48.447	37.777	12884	17074	Med13l	OPPOSITE
chr5:123882707-123882807	2.813	ID=Hughes13	3.444	2.182	916	986	Mlxip	OPPOSITE
chr5:23174799-23174899	1.153	ID=Hughes13	0.263	2.044	70	924
chr6:26713554-26713654	1.135	ID=Hughes13	0.654	1.615	174	730
chr7:106218766-106218866	0.69	ID=Hughes13	0.004	1.376	1	622	Uvrag	OPPOSITE
chr7:108080694-108080794	1.049	ID=Hughes13	2.098	0	558	0
chr7:109961801-109961901	0.629	ID=Hughes13	0.008	1.25	2	565
chr7:128612432-128612532	0.51	ID=Hughes13	0	1.02	0	461	Hs3st2	OPPOSITE
chr7:142510485-142510585	5.58	ID=Hughes13	0	11.16	0	5044
chr7:28333809-28333909	0.912	ID=Hughes13	0	1.825	0	825	Pld3	OPPOSITE
chr7:28372980-28373080	2.542	ID=Hughes13	4.298	0.785	1143	355
chr7:4617901-4618001	24.222	ID=Hughes13	14.278	34.166	3797	15442	Hspbp1	SAME
chr7:5029596-5029696	0.716	ID=Hughes13	0.03	1.401	8	633	U2af2	OPPOSITE
chr7:74638707-74638807	71.43	ID=Hughes13	100	42.861	26594	19372
chr7:76251670-76251770	2.42	ID=Hughes13	0	4.839	0	2187
chr7:76251770-76251870	0.911	ID=Hughes13	0	1.823	0	824
chr7:85797932-85798032	1.489	ID=Hughes13	1.414	1.564	376	707	E430016F16Rik	SAME
chr7:86322480-86322580	12.92	ID=Hughes13	16.304	9.536	4336	4310
chr7:87225155-87225255	5.153	ID=Hughes13	3.869	6.438	1029	2910	Zfp710	SAME
chr8:126308064-126308164	32.962	ID=Hughes13	65.925	0	17532	0
chr8:47924338-47924438	0.782	ID=Hughes13	0.526	1.038	140	469	Irf2	SAME
chr9:100238574-100238674	1.489	ID=Hughes13	0.124	2.854	33	1290
chr9:13391365-13391465	2.702	ID=Hughes13	4.618	0.785	1228	355
chr9:36592837-36592937	0.949	ID=Hughes13	0.293	1.604	78	725	Ei24	OPPOSITE
chr9:37101300-37101400	5.921	ID=Hughes13	9.089	2.752	2417	1244	Ccdc15	OPPOSITE
chr9:60875248-60875348	8.437	ID=Hughes13	16.575	0.299	4408	135
chr9:71874855-71874955	1.782	ID=Hughes13	1.305	2.259	347	1021	Tcf12	OPPOSITE
chr9:71957161-71957261	10.748	ID=Hughes13	0	21.497	0	9716	Tcf12	OPPOSITE
chrX:134806144-134806244	0.561	ID=Hughes13	0	1.122	0	507	Il1rapl2	SAME
chrX:143450408-143450508	0.944	ID=Hughes13	0	1.887	0	853	Htr2c	SAME
chrX:155008993-155009093	0.68	ID=Hughes13	1.294	0.066	344	30
chrX:155078010-155078110	0.657	ID=Hughes13	1.312	0.002	349	1
chrX:42301231-42301331	0.664	ID=Hughes13	1.324	0.004	352	2
chr1:100249911-100250011	1.814	ID=Hughes15	0.308	3.32	55	396
chr1:10175733-10175833	1.692	ID=Hughes15	3.368	0.017	602	2	Arfgef1	SAME
chr1:10580893-10580993	0.757	ID=Hughes15	0.442	1.073	79	128	Cpa6	OPPOSITE
chr1:10689620-10689720	0.813	ID=Hughes15	0	1.626	0	194	Cpa6	OPPOSITE
chr1:114004723-114004823	3.291	ID=Hughes15	3.564	3.018	637	360
chr1:116343244-116343344	1.472	ID=Hughes15	0.218	2.725	39	325
chr1:118696059-118696159	1.453	ID=Hughes15	2.009	0.897	359	107
chr1:12020698-12020798	1.628	ID=Hughes15	0.934	2.322	167	277
chr1:12039914-12040014	0.6	ID=Hughes15	0	1.199	0	143
chr1:12057985-12058085	0.968	ID=Hughes15	0.201	1.735	36	207
chr1:122819226-122819326	10.165	ID=Hughes15	0	20.33	0	2425
chr1:127374236-127374336	0.733	ID=Hughes15	1.466	0	262	0
chr1:128218818-128218918	0.905	ID=Hughes15	0	1.811	0	216	Nckap5	OPPOSITE
chr1:128583612-128583712	5.523	ID=Hughes15	0.039	11.008	7	1313	Nckap5	SAME
chr1:132666885-132666985	83.554	ID=Hughes15	91.815	75.293	16411	8981
chr1:14684014-14684114	0.526	ID=Hughes15	1.052	0	188	0
chr1:147197958-147198058	1.108	ID=Hughes15	0.162	2.054	29	245
chr1:158512938-158513038	7.411	ID=Hughes15	8.107	6.715	1449	801	Abl2	OPPOSITE
chr1:165237041-165237141	1.639	ID=Hughes15	3.279	0	586	0	Prrx1	SAME
chr1:168935356-168935456	0.683	ID=Hughes15	0	1.367	0	163	Fam78b	OPPOSITE
chr1:169187309-169187409	2.824	ID=Hughes15	2.344	3.303	419	394	Uck2	SAME
chr1:17203304-17203404	2.993	ID=Hughes15	0	5.986	0	714
chr1:173894598-173894698	8.42	ID=Hughes15	7.995	8.845	1429	1055
chr1:17745260-17745360	1.119	ID=Hughes15	1.969	0.268	352	32	Crispld1	SAME
chr1:19417266-19417366	6.946	ID=Hughes15	10.462	3.429	1870	409
chr1:20451137-20451237	1.526	ID=Hughes15	0.084	2.968	15	354	Pkhd1	OPPOSITE
chr1:20730805-20730905	5.846	ID=Hughes15	6.898	4.795	1233	572
chr1:21252109-21252209	13.715	ID=Hughes15	1.533	25.897	274	3089	Gsta3	OPPOSITE
chr1:23100060-23100160	0.558	ID=Hughes15	1.007	0.109	180	13
chr1:24052988-24053088	7.128	ID=Hughes15	0.045	14.21	8	1695	Fam135a	OPPOSITE
chr1:24911271-24911371	5.072	ID=Hughes15	0.151	9.993	27	1192
chr1:24984310-24984410	0.716	ID=Hughes15	0.241	1.19	43	142
chr1:26111429-26111529	0.879	ID=Hughes15	0.324	1.434	58	171
chr1:27909592-27909692	1.895	ID=Hughes15	0.185	3.605	33	430
chr1:28416282-28416382	0.592	ID=Hughes15	1.175	0.008	210	1
chr1:31935914-31936014	1.131	ID=Hughes15	1.449	0.813	259	97
chr1:32037602-32037702	1.459	ID=Hughes15	0	2.918	0	348
chr1:37488830-37488930	18.689	ID=Hughes15	37.227	0.151	6654	18	Unc50	SAME
chr1:39519278-39519378	1.234	ID=Hughes15	0.699	1.769	125	211	Tbc1d8	OPPOSITE
chr1:40616619-40616719	0.797	ID=Hughes15	1.594	0	285	0
chr1:40727512-40727612	15.659	ID=Hughes15	0.19	31.128	34	3713
chr1:40810781-40810881	4.552	ID=Hughes15	4.778	4.326	854	516	Slc9a2	OPPOSITE
chr1:40853349-40853449	6.024	ID=Hughes15	0	12.047	0	1437
chr1:41587306-41587406	0.638	ID=Hughes15	1.276	0	228	0
chr1:46290243-46290343	13.115	ID=Hughes15	26.206	0.025	4684	3	Dnahc7b	SAME
chr1:49751858-49751958	9.324	ID=Hughes15	0.38	18.268	68	2179
chr1:49839100-49839200	2.239	ID=Hughes15	0.017	4.46	3	532
chr1:50185581-50185681	3.829	ID=Hughes15	5.041	2.616	901	312
chr1:50260684-50260784	0.637	ID=Hughes15	0	1.274	0	152
chr1:50292676-50292776	0.696	ID=Hughes15	0.05	1.341	9	160
chr1:51026973-51027073	13.99	ID=Hughes15	0.022	27.959	4	3335	Tmeff2	SAME
chr1:55303201-55303301	1.889	ID=Hughes15	3.525	0.252	630	30
chr1:56176208-56176308	1.089	ID=Hughes15	0.375	1.802	67	215
chr1:56384895-56384995	1.921	ID=Hughes15	1.125	2.716	201	324
chr1:56735259-56735359	0.627	ID=Hughes15	0.022	1.232	4	147
chr1:56894132-56894232	4.392	ID=Hughes15	8.784	0	1570	0	Satb2	SAME
chr1:56946178-56946278	0.593	ID=Hughes15	1.136	0.05	203	6	Satb2	SAME
chr1:63000774-63000874	1.429	ID=Hughes15	2.741	0.117	490	14
chr1:64562939-64563039	14.893	ID=Hughes15	0.006	29.779	1	3552
chr1:64602130-64602230	1.358	ID=Hughes15	0.285	2.431	51	290	Creb1	OPPOSITE
chr1:64702474-64702574	0.561	ID=Hughes15	0	1.123	0	134
chr1:66128689-66128789	8.408	ID=Hughes15	0.039	16.776	7	2001
chr1:67522921-67523021	1.647	ID=Hughes15	2.355	0.939	421	112
chr1:69535266-69535366	0.683	ID=Hughes15	1.007	0.36	180	43
chr1:70491165-70491265	1.911	ID=Hughes15	2.439	1.383	436	165	Spag16	SAME
chr1:76551003-76551103	0.763	ID=Hughes15	0	1.526	0	182
chr1:77528376-77528476	3.506	ID=Hughes15	0.666	6.346	119	757
chr1:81176792-81176892	3.446	ID=Hughes15	3.597	3.295	643	393	9430031J16Rik	SAME
chr1:84772422-84772522	3.28	ID=Hughes15	5.102	1.459	912	174	Trip12	SAME
chr1:89412198-89412298	0.901	ID=Hughes15	1.785	0.017	319	2	Ngef	SAME
chr1:9204295-9204395	7.856	ID=Hughes15	3.446	12.265	616	1463	Sntg1	OPPOSITE
chr1:9731629-9731729	7.235	ID=Hughes15	14.311	0.159	2558	19	Vcpip1	SAME
chr1:9782778-9782878	3.857	ID=Hughes15	0	7.713	0	920
chr10:16929105-16929205	0.654	ID=Hughes15	0	1.308	0	156
chr10:26359989-26360089	0.641	ID=Hughes15	1.281	0	229	0
chr10:41426183-41426283	0.964	ID=Hughes15	0	1.928	0	230
chr10:45908214-45908314	3.934	ID=Hughes15	0.022	7.847	4	936
chr10:59405618-59405718	1.294	ID=Hughes15	1.925	0.662	344	79
chr10:66691120-66691220	0.842	ID=Hughes15	0.168	1.517	30	181	Jmjd1c	OPPOSITE
chr11:100694325-100694425	2.46	ID=Hughes15	3.754	1.165	671	139	Stat5b	SAME
chr11:10079948-10080048	20.393	ID=Hughes15	8.241	32.545	1473	3882
chr11:10712089-10712189	3.555	ID=Hughes15	6.221	0.889	1112	106
chr11:11614490-11614590	0.648	ID=Hughes15	1.029	0.268	184	32	Ikzf1	OPPOSITE
chr11:11660476-11660576	38.05	ID=Hughes15	54.907	21.194	9814	2528	Ikzf1	SAME
chr11:11663932-11664032	1.494	ID=Hughes15	1.035	1.953	185	233	Ikzf1	SAME
chr11:46107437-46107537	0.637	ID=Hughes15	0.218	1.056	39	126	Cyfip2	OPPOSITE
chr11:46650218-46650318	6.787	ID=Hughes15	3.211	10.362	574	1236	Timd4	SAME
chr11:58050447-58050547	3.049	ID=Hughes15	5.746	0.352	1027	42
chr11:80473227-80473327	1.872	ID=Hughes15	0.599	3.144	107	375	Myo1d	SAME
chr12:100037225-100037325	1.5	ID=Hughes15	0	3.001	0	358	Eml5	SAME
chr12:107070231-107070331	0.503	ID=Hughes15	0	1.006	0	120	Papola	OPPOSITE
chr12:108537503-108537603	7.367	ID=Hughes15	9.326	5.407	1667	645
chr12:13849624-13849724	3.645	ID=Hughes15	0.783	6.506	140	776
chr12:27035657-27035757	7.641	ID=Hughes15	5.791	9.49	1035	1132	Rnf144a	SAME
chr12:27683886-27683986	8.083	ID=Hughes15	9.024	7.143	1613	852
chr12:3560069-3560169	4.377	ID=Hughes15	0	8.753	0	1044
chr12:43743329-43743429	0.754	ID=Hughes15	0	1.509	0	180
chr12:5744239-5744339	2.513	ID=Hughes15	1.79	3.236	320	386
chr12:78468513-78468613	4.973	ID=Hughes15	9.947	0	1778	0	Fut8	OPPOSITE
chr12:95976908-95977008	3.452	ID=Hughes15	6.904	0	1234	0
chr13:4198200-4198300	8.925	ID=Hughes15	0	17.849	0	2129	Akr1c13	OPPOSITE
chr13:43082557-43082657	1.277	ID=Hughes15	0.526	2.029	94	242	Phactr1	SAME
chr13:49038845-49038945	1.189	ID=Hughes15	2.378	0	425	0	Fam120a	SAME
chr13:51165481-51165581	1.459	ID=Hughes15	0	2.918	0	348
chr13:51329969-51330069	0.79	ID=Hughes15	0.173	1.408	31	168
chr13:51404371-51404471	0.716	ID=Hughes15	0.224	1.207	40	144
chr13:61639305-61639405	31.264	ID=Hughes15	26.871	35.656	4803	4253	Ctsm	OPPOSITE
chr13:64275831-64275931	2.293	ID=Hughes15	0	4.586	0	547	Habp4	SAME
chr13:85383622-85383722	1.178	ID=Hughes15	0	2.356	0	281	Rasa1	OPPOSITE
chr13:95670233-95670333	1.48	ID=Hughes15	2.96	0	529	0
chr14:10915926-10916026	2.193	ID=Hughes15	0.017	4.368	3	521	Fhit	SAME
chr14:11200120-11200220	1.174	ID=Hughes15	0.369	1.979	66	236	Fhit	SAME
chr14:21919946-21920046	0.575	ID=Hughes15	0	1.149	0	137	Adk	OPPOSITE
chr14:22389115-22389215	0.916	ID=Hughes15	1.572	0.26	281	31	Myst4	SAME
chr14:35061216-35061316	2.567	ID=Hughes15	5.091	0.042	910	5	Fam35a	SAME
chr14:51575700-51575800	1.37	ID=Hughes15	1.197	1.543	214	184
chr14:57216428-57216528	0.757	ID=Hughes15	0.19	1.325	34	158	Parp4	SAME
chr14:66793561-66793661	0.777	ID=Hughes15	0.414	1.14	74	136	Ptk2b	SAME
chr15:30232647-30232747	2.299	ID=Hughes15	4.565	0.034	816	4	Ctnnd2	SAME
chr15:35443522-35443622	0.948	ID=Hughes15	0	1.895	0	226	Vps13b	SAME
chr15:35473488-35473588	0.536	ID=Hughes15	0	1.073	0	128	Vps13b	SAME
chr15:3930246-3930346	1.258	ID=Hughes15	0	2.515	0	300
chr15:86501742-86501842	23.549	ID=Hughes15	22.323	24.774	3990	2955
chr16:10765264-10765364	16.312	ID=Hughes15	13.802	18.821	2467	2245
chr16:13614205-13614305	1.737	ID=Hughes15	0.112	3.362	20	401	Parn	SAME
chr16:27344546-27344646	0.874	ID=Hughes15	1.606	0.143	287	17	Ostn	OPPOSITE
chr16:3858040-3858140	20.865	ID=Hughes15	41.311	0.419	7384	50	Zfp174	OPPOSITE
chr16:62741612-62741712	1.069	ID=Hughes15	1.818	0.319	325	38	Nsun3	OPPOSITE
chr16:95742937-95743037	11.06	ID=Hughes15	20.141	1.979	3600	236	Erg	SAME
chr16:96037209-96037309	1.45	ID=Hughes15	1.667	1.232	298	147
chr16:97661403-97661503	1.763	ID=Hughes15	0.09	3.437	16	410
chr17:11538201-11538301	3.377	ID=Hughes15	2.797	3.957	500	472	Park2	SAME
chr17:11836650-11836750	1.131	ID=Hughes15	1.348	0.914	241	109	Park2	SAME
chr17:15895098-15895198	38.581	ID=Hughes15	22.994	54.167	4110	6461	Chd1	OPPOSITE
chr17:16332734-16332834	0.738	ID=Hughes15	1.477	0	264	0
chr17:16713407-16713507	2.523	ID=Hughes15	0	5.047	0	602
chr17:16887302-16887402	0.813	ID=Hughes15	0	1.626	0	194
chr17:18425032-18425132	0.787	ID=Hughes15	1.567	0.008	280	1
chr17:21167122-21167222	50.998	ID=Hughes15	54.252	47.745	9697	5695
chr17:22999393-22999493	0.981	ID=Hughes15	0	1.962	0	234	A630033E08Rik	SAME
chr17:23759409-23759509	10.893	ID=Hughes15	0.006	21.781	1	2598
chr17:24284852-24284952	0.691	ID=Hughes15	0.006	1.375	1	164
chr17:38292688-38292788	2.008	ID=Hughes15	2.909	1.107	520	132
chr17:38390644-38390744	1.273	ID=Hughes15	2.546	0	455	0
chr17:41141147-41141247	28.681	ID=Hughes15	8.929	48.432	1596	5777
chr17:60962807-60962907	0.953	ID=Hughes15	0.112	1.794	20	214
chr17:64641284-64641384	2.602	ID=Hughes15	0.006	5.198	1	620	Pja2	SAME
chr17:65943877-65943977	5.595	ID=Hughes15	0.006	11.184	1	1334	Vapa	SAME
chr17:80846506-80846606	5.051	ID=Hughes15	1.718	8.384	307	1000	Sos1	SAME
chr17:83790264-83790364	15.055	ID=Hughes15	0.022	30.089	4	3589	Eml4	SAME
chr17:84281769-84281869	2	ID=Hughes15	0	3.999	0	477
chr17:84904936-84905036	1.22	ID=Hughes15	2.372	0.067	424	8
chr17:92939224-92939324	3.163	ID=Hughes15	1.069	5.257	191	627
chr17:95033945-95034045	1.182	ID=Hughes15	0	2.364	0	282
chr17:9756025-9756125	1.18	ID=Hughes15	2.361	0	422	0
chr17:9949915-9950015	19.098	ID=Hughes15	0	38.196	0	4556
chr18:15231879-15231979	0.728	ID=Hughes15	1.113	0.344	199	41	Kctd1	OPPOSITE
chr18:35525788-35525888	0.712	ID=Hughes15	1.332	0.092	238	11	Sil1	OPPOSITE
chr19:41399990-41400090	0.969	ID=Hughes15	0.453	1.484	81	177	Pik3ap1	SAME
chr19:50916702-50916802	12.492	ID=Hughes15	0	24.983	0	2980
chr19:50917490-50917590	0.604	ID=Hughes15	0	1.207	0	144
chr2:136526218-136526318	1.792	ID=Hughes15	1.639	1.945	293	232
chr2:161040679-161040779	5.238	ID=Hughes15	7.139	3.337	1276	398
chr2:26321705-26321805	6.908	ID=Hughes15	0.285	13.531	51	1614	Notch1	SAME
chr2:32265783-32265883	44.703	ID=Hughes15	80.469	8.937	14383	1066
chr2:32296427-32296527	0.569	ID=Hughes15	0.022	1.115	4	133	Slc25a25	SAME
chr2:34567544-34567644	1.146	ID=Hughes15	0.045	2.247	8	268	Gapvd1	SAME
chr2:35962275-35962375	3.765	ID=Hughes15	1.376	6.154	246	734
chr2:38830864-38830964	0.83	ID=Hughes15	0	1.66	0	198
chr2:41643382-41643482	1.555	ID=Hughes15	0	3.11	0	371	Lrp1b	SAME
chr2:68191787-68191887	2.356	ID=Hughes15	0	4.712	0	562	Stk39	SAME
chr2:95425040-95425140	0.515	ID=Hughes15	0	1.031	0	123
chr3:107622315-107622415	18.691	ID=Hughes15	9.489	27.892	1696	3327
chr3:137772191-137772291	50.087	ID=Hughes15	0.173	100	31	11928	Mttp	SAME
chr3:95514678-95514778	0.621	ID=Hughes15	0	1.241	0	148
chr4:124146293-124146393	0.637	ID=Hughes15	0.05	1.224	9	146
chr4:137607889-137607989	5.067	ID=Hughes15	0.022	10.111	4	1206	Eif4g3	OPPOSITE
chr4:17031273-17031373	1.369	ID=Hughes15	0.006	2.733	1	326
chr4:35492011-35492111	19.089	ID=Hughes15	18.854	19.324	3370	2305
chr4:45633610-45633710	1.49	ID=Hughes15	1.186	1.794	212	214
chr4:67057645-67057745	3.269	ID=Hughes15	6.328	0.21	1131	25
chr4:75056571-75056671	0.54	ID=Hughes15	0	1.081	0	129
chr4:86160296-86160396	0.716	ID=Hughes15	0.006	1.425	1	170	Fam154a	OPPOSITE
chr4:95560125-95560225	4.974	ID=Hughes15	0.039	9.909	7	1182	Fggy	SAME
chr5:111734644-111734744	0.746	ID=Hughes15	0	1.492	0	178
chr5:135949992-135950092	1.775	ID=Hughes15	0.297	3.253	53	388	Hip1	SAME
chr5:28496394-28496494	0.964	ID=Hughes15	0	1.928	0	230	En2	OPPOSITE
chr5:28496396-28496496	0.952	ID=Hughes15	0	1.903	0	227	En2	OPPOSITE
chr5:28496494-28496594	2.395	ID=Hughes15	4.772	0.017	853	2	En2	SAME
chr5:28496496-28496596	0.514	ID=Hughes15	1.029	0	184	0	En2	SAME
chr5:28496601-28496701	0.719	ID=Hughes15	1.438	0	257	0	En2	SAME
chr5:34042606-34042706	76.279	ID=Hughes15	100	52.557	17874	6269
chr5:76227117-76227217	8.463	ID=Hughes15	0	16.927	0	2019
chr5:99498803-99498903	0.794	ID=Hughes15	0.045	1.543	8	184
chr6:120343784-120343884	8.743	ID=Hughes15	0.509	16.977	91	2025	Kdm5a	SAME
chr6:24130446-24130546	0.925	ID=Hughes15	0.039	1.811	7	216
chr6:57366252-57366352	0.586	ID=Hughes15	0.09	1.081	16	129
chr6:64937443-64937543	1.623	ID=Hughes15	1.477	1.769	264	211
chr6:67686236-67686336	1.06	ID=Hughes15	2.12	0	379	0
chr6:99147002-99147102	24.995	ID=Hughes15	23.582	26.408	4215	3150
chr7:100024668-100024768	8.189	ID=Hughes15	15.632	0.746	2794	89	Prcp	SAME
chr7:105365432-105365532	1.793	ID=Hughes15	0.979	2.607	175	311	Acer3	SAME
chr7:105412205-105412305	12.205	ID=Hughes15	0.022	24.388	4	2909	Acer3	OPPOSITE
chr7:110263986-110264086	0.972	ID=Hughes15	0	1.945	0	232
chr7:121022881-121022981	3.6	ID=Hughes15	7.2	0	1287	0	Spon1	SAME
chr7:19500002-19500102	3.836	ID=Hughes15	0	7.671	0	915
chr7:28385858-28385958	2.37	ID=Hughes15	4.649	0.092	831	11	Akt2	SAME
chr7:29218238-29218338	1.006	ID=Hughes15	0.05	1.962	9	234	Samd4b	SAME
chr7:86607569-86607669	17.352	ID=Hughes15	0.85	33.853	152	4038	Polg	SAME
chr8:107289810-107289910	1.512	ID=Hughes15	0.324	2.7	58	322
chr8:130203157-130203257	12.925	ID=Hughes15	22.06	3.789	3943	452
chr8:24289314-24289414	1.388	ID=Hughes15	1.611	1.165	288	139	Agpat6	SAME
chr8:37861442-37861542	1.282	ID=Hughes15	0	2.565	0	306
chr8:42396488-42396588	0.736	ID=Hughes15	1.203	0.268	215	32	Pcm1	OPPOSITE
chr8:43096521-43096621	5.154	ID=Hughes15	8.347	1.962	1492	234
chr8:53840208-53840308	1.063	ID=Hughes15	0.157	1.97	28	235
chr9:28626029-28626129	9.973	ID=Hughes15	0	19.945	0	2379	Opcml	SAME
chr9:28841814-28841914	2.942	ID=Hughes15	0	5.885	0	702	Ntm	OPPOSITE
chr9:32349108-32349208	42.746	ID=Hughes15	84.469	1.023	15098	122
chr9:44383689-44383789	0.865	ID=Hughes15	0.062	1.668	11	199
chr9:71472708-71472808	51.742	ID=Hughes15	51.001	52.482	9116	6260
chr9:71886668-71886768	2.031	ID=Hughes15	4.062	0	726	0	Tcf12	SAME
chr9:73110509-73110609	0.808	ID=Hughes15	1.248	0.369	223	44
chr9:83284620-83284720	15.454	ID=Hughes15	15.676	15.233	2802	1817
chrX:102122232-102122332	1.836	ID=Hughes15	0	3.672	0	438
chrX:69885498-69885598	0.898	ID=Hughes15	1.746	0.05	312	6	Gabra3	SAME
chrX:8527828-8527928	11.836	ID=Hughes15	18.608	5.064	3326	604
chr1:114350670-114350770	0.503	ID=Hughes18	0	1.007	0	417
chr1:115718723-115718823	0.764	ID=Hughes18	1.393	0.135	711	56
chr1:117101038-117101138	0.511	ID=Hughes18	0	1.022	0	423
chr1:117381246-117381346	4.598	ID=Hughes18	1.408	7.789	719	3225
chr1:117966254-117966354	1.341	ID=Hughes18	0	2.683	0	1111	Cntnap5a	OPPOSITE
chr1:121694287-121694387	0.834	ID=Hughes18	1.655	0.012	845	5	Ptpn4	OPPOSITE
chr1:13796682-13796782	2.645	ID=Hughes18	4.977	0.312	2541	129
chr1:142243455-142243555	2.091	ID=Hughes18	3.381	0.802	1726	332	Kcnt2	SAME
chr1:143501044-143501144	3.091	ID=Hughes18	0.002	6.18	1	2559
chr1:144949198-144949298	3.058	ID=Hughes18	0.033	6.084	17	2519
chr1:145469387-145469487	1.262	ID=Hughes18	1.726	0.797	881	330	Cdc73	OPPOSITE
chr1:147177701-147177801	6.111	ID=Hughes18	12.119	0.104	6187	43
chr1:152759288-152759388	0.607	ID=Hughes18	0.002	1.212	1	502	Hmcn1	SAME
chr1:164028077-164028177	23.831	ID=Hughes18	3.773	43.888	1926	18172	Dnm3	OPPOSITE
chr1:16797070-16797170	8.787	ID=Hughes18	0	17.575	0	7277
chr1:175308416-175308516	0.562	ID=Hughes18	0	1.125	0	466
chr1:180680899-180680999	17.934	ID=Hughes18	14.577	21.292	7442	8816	Kif26b	OPPOSITE
chr1:18683497-18683597	18.517	ID=Hughes18	18.887	18.148	9642	7514
chr1:193455593-193455693	6.926	ID=Hughes18	13.729	0.123	7009	51
chr1:21518887-21518987	0.719	ID=Hughes18	1.438	0	734	0	Kcnq5	OPPOSITE
chr1:23588516-23588616	10.07	ID=Hughes18	12.985	7.156	6629	2963
chr1:23743576-23743676	2.486	ID=Hughes18	0	4.973	0	2059
chr1:24190089-24190189	1.556	ID=Hughes18	3.113	0	1589	0	Col9a1	SAME
chr1:25056451-25056551	4.737	ID=Hughes18	0	9.475	0	3923
chr1:29104776-29104876	3.065	ID=Hughes18	4.025	2.104	2055	871
chr1:29864076-29864176	6.462	ID=Hughes18	0	12.924	0	5351
chr1:30113822-30113922	5.896	ID=Hughes18	10.088	1.705	5150	706
chr1:30130990-30131090	5.341	ID=Hughes18	10.681	0	5453	0
chr1:30256990-30257090	5.715	ID=Hughes18	9.504	1.927	4852	798
chr1:35334773-35334873	0.846	ID=Hughes18	0.108	1.584	55	656
chr1:45326839-45326939	0.823	ID=Hughes18	1.477	0.169	754	70
chr1:48484401-48484501	2.825	ID=Hughes18	2.678	2.973	1367	1231
chr1:49784859-49784959	2.827	ID=Hughes18	0.006	5.647	3	2338
chr1:64368043-64368143	0.691	ID=Hughes18	0.235	1.147	120	475
chr1:67364609-67364709	12.509	ID=Hughes18	18.885	6.132	9641	2539
chr1:74882374-74882474	7.353	ID=Hughes18	5.152	9.554	2630	3956
chr1:84166374-84166474	0.546	ID=Hughes18	1.034	0.058	528	24	Pid1	OPPOSITE
chr1:85081358-85081458	2.082	ID=Hughes18	4.164	0	2126	0
chr1:99726538-99726638	3.494	ID=Hughes18	3.471	3.516	1772	1456	Pam	SAME
chr10:91059566-91059666	1.24	ID=Hughes18	0.844	1.635	431	677
chr10:91463418-91463518	2.2	ID=Hughes18	4.368	0.031	2230	13
chr11:116019669-116019769	1.369	ID=Hughes18	1.118	1.621	571	671	Fbf1	SAME
chr11:11663807-11663907	20.298	ID=Hughes18	21.75	18.846	11104	7803	Ikzf1	SAME
chr11:61357542-61357642	0.98	ID=Hughes18	0.259	1.7	132	704	Epn2	OPPOSITE
chr11:86036484-86036584	12.265	ID=Hughes18	24.473	0.058	12494	24	Ints2	SAME
chr12:100982111-100982211	2.766	ID=Hughes18	2.552	2.98	1303	1234	2610021K21Rik	SAME
chr13:3588015-3588115	1.675	ID=Hughes18	3.351	0	1711	0	BC016423	SAME
chr13:90791101-90791201	0.625	ID=Hughes18	1.25	0	638	0
chr14:116962938-116963038	1.715	ID=Hughes18	1.406	2.024	718	838
chr14:16967418-16967518	2.121	ID=Hughes18	0.127	4.115	65	1704
chr14:32206876-32206976	3.206	ID=Hughes18	6.198	0.213	3164	88	Sh3bp5	SAME
chr15:5190957-5191057	23.993	ID=Hughes18	8.529	39.457	4354	16337	Ptger4	SAME
chr15:67150033-67150133	0.867	ID=Hughes18	1.734	0	885	0
chr15:80175370-80175470	18.341	ID=Hughes18	36.582	0.101	18676	42	Cacna1i	OPPOSITE
chr16:13366327-13366427	1.019	ID=Hughes18	0.306	1.732	156	717	Mkl2	OPPOSITE
chr16:23612012-23612112	5.462	ID=Hughes18	10.846	0.077	5537	32	Rtp4	OPPOSITE
chr16:24027677-24027777	0.667	ID=Hughes18	1.032	0.302	527	125
chr17:65711043-65711143	1.93	ID=Hughes18	2.3	1.56	1174	646	Tmem232	OPPOSITE
chr18:42753190-42753290	1.411	ID=Hughes18	0.006	2.816	3	1166
chr18:45413933-45414033	6.632	ID=Hughes18	0.106	13.158	54	5448
chr19:15717829-15717929	2.298	ID=Hughes18	4.597	0	2347	0
chr19:19388716-19388816	5.421	ID=Hughes18	6.542	4.299	3340	1780
chr19:19414228-19414328	6.625	ID=Hughes18	0.421	12.829	215	5312
chr19:5084627-5084727	1.145	ID=Hughes18	0.625	1.666	319	690	Tmem151a	SAME
chr19:56708236-56708336	7.199	ID=Hughes18	14.397	0	7350	0
chr19:56708238-56708338	1.06	ID=Hughes18	2.121	0	1083	0
chr19:60081775-60081875	7.043	ID=Hughes18	10.188	3.898	5201	1614
chr2:10429475-10429575	1.323	ID=Hughes18	2.646	0	1351	0	Mir466	OPPOSITE
chr2:10485279-10485379	4.704	ID=Hughes18	2.529	6.878	1291	2848	Sfmbt2	OPPOSITE
chr2:13742295-13742395	5.278	ID=Hughes18	10.219	0.338	5217	140
chr2:160839689-160839789	8.393	ID=Hughes18	5.449	11.337	2782	4694	Chd6	OPPOSITE
chr2:26321945-26322045	45.982	ID=Hughes18	89.246	2.719	45562	1126	Notch1	SAME
chr2:38958277-38958377	2.534	ID=Hughes18	3.438	1.63	1755	675	Scai	OPPOSITE
chr4:107494702-107494802	100	ID=Hughes18	100	100	51052	41405	Lrp8	SAME
chr4:16009158-16009258	1.151	ID=Hughes18	0.917	1.386	468	574
chr4:87723774-87723874	0.994	ID=Hughes18	0.964	1.024	492	424
chr4:88937344-88937444	3.166	ID=Hughes18	0.059	6.272	30	2597	Cdkn2a	OPPOSITE
chr5:33010251-33010351	0.635	ID=Hughes18	1.265	0.005	646	2
chr6:101273460-101273560	6.064	ID=Hughes18	11.788	0.341	6018	141	Pdzrn3	OPPOSITE
chr6:111763278-111763378	0.896	ID=Hughes18	0.025	1.768	13	732
chr6:113603626-113603726	0.828	ID=Hughes18	0.01	1.645	5	681	Irak2	SAME
chr6:121276298-121276398	0.915	ID=Hughes18	0.648	1.181	331	489	Slc6a13	OPPOSITE
chr6:45110626-45110726	0.802	ID=Hughes18	1.604	0	819	0	Cntnap2	OPPOSITE
chr6:9343266-9343366	8.209	ID=Hughes18	4.807	11.61	2454	4807
chr7:104564963-104565063	0.745	ID=Hughes18	0.012	1.478	6	612	Thrsp	OPPOSITE
chr7:105790132-105790232	17.209	ID=Hughes18	33.762	0.657	17236	272	2210018M11Rik	OPPOSITE
chr7:139835948-139836048	44.136	ID=Hughes18	42.482	45.789	21688	18959	Lhpp	SAME
chr7:18364247-18364347	0.864	ID=Hughes18	1.645	0.082	840	34
chr7:28375376-28375476	1.915	ID=Hughes18	3.686	0.145	1882	60
chr8:83771413-83771513	1.052	ID=Hughes18	1.64	0.464	837	192
chr8:90313361-90313461	1.372	ID=Hughes18	2.225	0.519	1136	215	Zfp423	OPPOSITE
chr9:32995973-32996073	0.93	ID=Hughes18	1.861	0	950	0
chr9:64769280-64769380	8.739	ID=Hughes18	2.102	15.377	1073	6367
chr9:66318782-66318882	1.107	ID=Hughes18	0.131	2.082	67	862	Herc1	SAME
chr9:90469589-90469689	0.56	ID=Hughes18	1.111	0.01	567	4
chrX:123566518-123566618	4.88	ID=Hughes18	0	9.76	0	4041
chrX:70819644-70819744	1.214	ID=Hughes18	1.377	1.051	703	435
chr1:101633468-101633568	7.848	ID=Hughes19	0	15.696	0	3554
chr1:105800654-105800754	7.989	ID=Hughes19	15.884	0.093	5316	21
chr1:110659870-110659970	0.642	ID=Hughes19	1.261	0.022	422	5
chr1:112462365-112462465	4.061	ID=Hughes19	4.315	3.807	1444	862
chr1:112764637-112764737	1.143	ID=Hughes19	2.017	0.269	675	61
chr1:113120475-113120575	10.559	ID=Hughes19	19.41	1.709	6496	387
chr1:113712868-113712968	0.551	ID=Hughes19	1.076	0.026	360	6
chr1:114037409-114037509	13.269	ID=Hughes19	0	26.538	0	6009
chr1:115426499-115426599	2.155	ID=Hughes19	3.816	0.495	1277	112
chr1:117680606-117680706	10.605	ID=Hughes19	14.833	6.377	4964	1444	Cntnap5a	OPPOSITE
chr1:120303116-120303216	6.591	ID=Hughes19	13.183	0	4412	0	Clasp1	OPPOSITE
chr1:121543661-121543761	9.883	ID=Hughes19	1.318	18.447	441	4177	Epb4.1l5	OPPOSITE
chr1:121678201-121678301	7.417	ID=Hughes19	0.045	14.79	15	3349	Ptpn4	SAME
chr1:124327406-124327506	1.519	ID=Hughes19	2.883	0.155	965	35
chr1:126893126-126893226	0.577	ID=Hughes19	1.153	0	386	0
chr1:128297795-128297895	12.988	ID=Hughes19	25.966	0.009	8690	2	Nckap5	OPPOSITE
chr1:128792725-128792825	0.753	ID=Hughes19	0.427	1.078	143	244
chr1:129111016-129111116	0.876	ID=Hughes19	0.529	1.223	177	277	Mgat5	SAME
chr1:146335248-146335348	0.97	ID=Hughes19	1.521	0.42	509	95
chr1:146700022-146700122	1.188	ID=Hughes19	2.032	0.344	680	78
chr1:146853853-146853953	42.989	ID=Hughes19	45.788	40.189	15324	9100
chr1:150698515-150698615	4.396	ID=Hughes19	7.966	0.826	2666	187
chr1:157752070-157752170	0.83	ID=Hughes19	1.201	0.459	402	104	Cep350	OPPOSITE
chr1:158466978-158467078	15.122	ID=Hughes19	17.662	12.582	5911	2849
chr1:158467373-158467473	0.565	ID=Hughes19	0.03	1.1	10	249
chr1:161052906-161053006	1.042	ID=Hughes19	0.49	1.594	164	361
chr1:163175597-163175697	0.844	ID=Hughes19	0	1.687	0	382	Prdx6	SAME
chr1:16334068-16334168	21.256	ID=Hughes19	16.416	26.096	5494	5909	Stau2	OPPOSITE
chr1:165546692-165546792	41.788	ID=Hughes19	75.857	7.72	25387	1748
chr1:176427935-176428035	1.434	ID=Hughes19	0.111	2.756	37	624
chr1:185420632-185420732	19.204	ID=Hughes19	38.241	0.168	12798	38
chr1:187564476-187564576	1.76	ID=Hughes19	1.019	2.5	341	566
chr1:22747213-22747313	45.416	ID=Hughes19	81.642	9.19	27323	2081	Rims1	SAME
chr1:25219554-25219654	8.138	ID=Hughes19	0.036	16.239	12	3677	Bai3	SAME
chr1:25453623-25453723	1.624	ID=Hughes19	2.824	0.424	945	96	Bai3	OPPOSITE
chr1:29234533-29234633	0.888	ID=Hughes19	0.009	1.767	3	400
chr1:31241134-31241234	0.871	ID=Hughes19	1.649	0.093	552	21	Lgsn	OPPOSITE
chr1:31600640-31600740	8.72	ID=Hughes19	5.405	12.035	1809	2725
chr1:39754355-39754455	43.239	ID=Hughes19	0.137	86.34	46	19550	Rfx8	SAME
chr1:40066900-40067000	55.898	ID=Hughes19	56.354	55.443	18860	12554	Map4k4	SAME
chr1:45263891-45263991	0.757	ID=Hughes19	1.36	0.155	455	35
chr1:45430460-45430560	24.96	ID=Hughes19	0.003	49.918	1	11303
chr1:45939461-45939561	16.267	ID=Hughes19	0.012	32.522	4	7364
chr1:51820566-51820666	2.165	ID=Hughes19	2.979	1.351	997	306	Myo1b	SAME
chr1:53685196-53685296	4.197	ID=Hughes19	4.802	3.591	1607	813
chr1:56870423-56870523	3.765	ID=Hughes19	0	7.53	0	1705	Satb2	OPPOSITE
chr1:59754684-59754784	3.101	ID=Hughes19	5.017	1.184	1679	268	Nop58	SAME
chr1:65686034-65686134	1.285	ID=Hughes19	2.561	0.009	857	2
chr1:69995009-69995109	10.944	ID=Hughes19	0.009	21.879	3	4954	Spag16	OPPOSITE
chr1:74036584-74036684	1.123	ID=Hughes19	1.231	1.016	412	230	Tns1	OPPOSITE
chr1:76024248-76024348	1.048	ID=Hughes19	1.509	0.587	505	133
chr1:76825046-76825146	9.799	ID=Hughes19	14.435	5.163	4831	1169
chr1:79425177-79425277	12.062	ID=Hughes19	23.85	0.274	7982	62
chr1:81824463-81824563	8.479	ID=Hughes19	16.954	0.004	5674	1
chr1:83907175-83907275	2.641	ID=Hughes19	2.51	2.773	840	628
chr1:87617039-87617139	1.86	ID=Hughes19	2.576	1.144	862	259	A630001G21Rik	SAME
chr1:87746494-87746594	5.437	ID=Hughes19	9.102	1.771	3046	401	Cab39	OPPOSITE
chr1:87947918-87948018	19.194	ID=Hughes19	38.387	0	12847	0	2810459M11Rik	OPPOSITE
chr1:92341038-92341138	1.308	ID=Hughes19	2.295	0.322	768	73
chr1:97522239-97522339	3.42	ID=Hughes19	6.367	0.473	2131	107	St8sia4	SAME
chr10:115232347-115232447	7.66	ID=Hughes19	15.32	0	5127	0
chr11:100700988-100701088	3.67	ID=Hughes19	0.048	7.291	16	1651	Stat5b	SAME
chr11:11598719-11598819	50.234	ID=Hughes19	100	0.468	33467	106	Ikzf1	OPPOSITE
chr11:14516665-14516765	1.148	ID=Hughes19	1.572	0.724	526	164
chr11:77222393-77222493	31.841	ID=Hughes19	38.575	25.107	12910	5685	Ssh2	OPPOSITE
chr12:103955333-103955433	1.038	ID=Hughes19	1.736	0.34	581	77
chr12:104730693-104730793	13.883	ID=Hughes19	0.514	27.253	172	6171
chr12:104800574-104800674	0.577	ID=Hughes19	0	1.153	0	261	Ppp4r4	SAME
chr12:109717806-109717906	1.297	ID=Hughes19	2.594	0	868	0	Eml1	OPPOSITE
chr13:11492642-11492742	0.623	ID=Hughes19	1.246	0	417	0
chr13:30880717-30880817	1.004	ID=Hughes19	1.27	0.738	425	167
chr13:7735267-7735367	1.004	ID=Hughes19	1.434	0.574	480	130
chr15:70230418-70230518	3.611	ID=Hughes19	0.009	7.212	3	1633
chr16:64338964-64339064	7.739	ID=Hughes19	0.078	15.4	26	3487
chr16:91621287-91621387	31.444	ID=Hughes19	29.208	33.679	9775	7626
chr16:95642589-95642689	17.683	ID=Hughes19	0.146	35.221	49	7975	Erg	SAME
chr17:29905969-29906069	0.66	ID=Hughes19	1.321	0	442	0
chr18:15268188-15268288	3.273	ID=Hughes19	2.863	3.683	958	834	Kctd1	OPPOSITE
chr2:178807880-178807980	0.57	ID=Hughes19	0.084	1.056	28	239
chr2:18099115-18099215	38.322	ID=Hughes19	39.352	37.292	13170	8444	Mllt10	OPPOSITE
chr2:26321705-26321805	9.743	ID=Hughes19	0.353	19.132	118	4332	Notch1	SAME
chr2:78884768-78884868	2.094	ID=Hughes19	2.991	1.197	1001	271
chr2:85149303-85149403	4.387	ID=Hughes19	8.752	0.022	2929	5
chr3:84916102-84916202	14.088	ID=Hughes19	11.602	16.575	3883	3753
chr4:120066142-120066242	26.067	ID=Hughes19	51.956	0.177	17388	40
chr4:56944316-56944416	24.342	ID=Hughes19	48.675	0.009	16290	2	D730040F13Rik	OPPOSITE
chr5:125887913-125888013	4.026	ID=Hughes19	1.383	6.669	463	1510
chr5:129985125-129985225	0.57	ID=Hughes19	0	1.139	0	258
chr5:21550926-21551026	12.5	ID=Hughes19	24.911	0.088	8337	20	Reln	SAME
chr5:28496396-28496496	0.536	ID=Hughes19	0	1.073	0	243	En2	OPPOSITE
chr5:28496494-28496594	1.089	ID=Hughes19	2.178	0	729	0	En2	SAME
chr5:28496505-28496605	0.772	ID=Hughes19	1.001	0.543	335	123	En2	OPPOSITE
chr5:3462421-3462521	99.508	ID=Hughes19	99.017	100	33138	22643	Cdk6	SAME
chr5:8163623-8163723	1.293	ID=Hughes19	0.992	1.594	332	361	Adam22	OPPOSITE
chr6:128326734-128326834	3.524	ID=Hughes19	6.986	0.062	2338	14	4933413G19Rik	OPPOSITE
chr6:129395974-129396074	0.998	ID=Hughes19	1.987	0.009	665	2	Clec1a	OPPOSITE
chr6:129764420-129764520	1.279	ID=Hughes19	2.558	0	856	0
chr6:72503307-72503407	2.233	ID=Hughes19	1.428	3.038	478	688	Capg	SAME
chr7:108661576-108661676	3.431	ID=Hughes19	6.863	0	2297	0
chr7:149625501-149625601	1.619	ID=Hughes19	0.284	2.955	95	669	Syt8	OPPOSITE
chr7:28375331-28375431	27.198	ID=Hughes19	34.912	19.485	11684	4412
chr8:67269849-67269949	4.378	ID=Hughes19	3.009	5.746	1007	1301	Klhl2	OPPOSITE
chr1:107930346-107930446	23.833	ID=Hughes2	0.487	47.179	93	10034	Zcchc2	OPPOSITE
chr1:128043511-128043611	1.368	ID=Hughes2	1.644	1.091	314	232	Nckap5	OPPOSITE
chr1:128413905-128414005	0.872	ID=Hughes2	0.047	1.697	9	361	Nckap5	SAME
chr1:130616672-130616772	1.061	ID=Hughes2	1.943	0.179	371	38
chr1:132230873-132230973	10.829	ID=Hughes2	10.231	11.426	1954	2430
chr1:132267095-132267195	17.279	ID=Hughes2	16.902	17.656	3228	3755
chr1:148753098-148753198	1.197	ID=Hughes2	0.005	2.389	1	508
chr1:152063982-152064082	1.079	ID=Hughes2	1.435	0.724	274	154
chr1:16271065-16271165	2.095	ID=Hughes2	0	4.189	0	891	Stau2	OPPOSITE
chr1:174179700-174179800	2.808	ID=Hughes2	0.031	5.586	6	1188	Atp1a4	OPPOSITE
chr1:174470846-174470946	0.515	ID=Hughes2	0.01	1.02	2	217	Ccdc19	SAME
chr1:175667680-175667780	4.26	ID=Hughes2	0.099	8.421	19	1791
chr1:22725082-22725182	2.997	ID=Hughes2	0.12	5.873	23	1249	Rims1	OPPOSITE
chr1:28295847-28295947	1.165	ID=Hughes2	2.325	0.005	444	1
chr1:29314687-29314787	6.303	ID=Hughes2	1.566	11.04	299	2348
chr1:33316866-33316966	18.379	ID=Hughes2	36.753	0.005	7019	1
chr1:34067813-34067913	7.459	ID=Hughes2	12.902	2.017	2464	429
chr1:40001932-40002032	2.074	ID=Hughes2	0.476	3.672	91	781	Map4k4	SAME
chr1:50989557-50989657	13.407	ID=Hughes2	1.424	25.39	272	5400	Tmeff2	SAME
chr1:53094158-53094258	1.003	ID=Hughes2	0.031	1.975	6	420
chr1:62945808-62945908	11.963	ID=Hughes2	10.315	13.612	1970	2895
chr1:63168199-63168299	1.516	ID=Hughes2	3.032	0	579	0
chr1:70813183-70813283	0.621	ID=Hughes2	1.073	0.169	205	36	Vwc2l	OPPOSITE
chr10:10066552-10066652	2.155	ID=Hughes2	3.896	0.414	744	88
chr10:26232531-26232631	18.585	ID=Hughes2	36.878	0.292	7043	62
chr10:89136376-89136476	0.593	ID=Hughes2	0.01	1.175	2	250	Scyl2	SAME
chr11:113404333-113404433	0.584	ID=Hughes2	0.01	1.157	2	246	Slc39a11	SAME
chr11:11624873-11624973	19.844	ID=Hughes2	4.456	35.231	851	7493	Ikzf1	OPPOSITE
chr11:50082139-50082239	1.558	ID=Hughes2	1.592	1.523	304	324	Maml1	OPPOSITE
chr11:77583582-77583682	39.927	ID=Hughes2	55.954	23.9	10686	5083
chr12:113915616-113915716	1.265	ID=Hughes2	0.414	2.116	79	450
chr12:74701991-74702091	62.798	ID=Hughes2	44.455	81.141	8490	17257	Prkch	SAME
chr13:119945102-119945202	6.466	ID=Hughes2	12.933	0	2470	0
chr13:53068049-53068149	10.7	ID=Hughes2	19.17	2.229	3661	474	Nfil3	SAME
chr15:3433072-3433172	0.665	ID=Hughes2	0	1.331	0	283	Ghr	SAME
chr15:34445411-34445511	0.638	ID=Hughes2	0.152	1.124	29	239	Pop1	SAME
chr15:5181772-5181872	42.328	ID=Hughes2	2.88	81.775	550	17392
chr16:64529491-64529591	1.465	ID=Hughes2	0.377	2.553	72	543
chr16:65486176-65486276	1.002	ID=Hughes2	0	2.003	0	426
chr16:71567734-71567834	8.316	ID=Hughes2	1.105	15.526	211	3302
chr16:77340648-77340748	15.098	ID=Hughes2	6.687	23.509	1277	5000	2810055G20Rik	OPPOSITE
chr16:86200895-86200995	4.841	ID=Hughes2	9.682	0	1849	0
chr16:88420609-88420709	8.916	ID=Hughes2	0.571	17.261	109	3671
chr16:95652559-95652659	37.845	ID=Hughes2	44.916	30.774	8578	6545	Erg	SAME
chr16:97062245-97062345	1.235	ID=Hughes2	1.717	0.752	328	160	Dscam	OPPOSITE
chr2:11303881-11303981	31.556	ID=Hughes2	58.179	4.932	11111	1049
chr2:119969727-119969827	8.427	ID=Hughes2	6.241	10.612	1192	2257	Ehd4	OPPOSITE
chr2:120910043-120910143	92.639	ID=Hughes2	100	85.278	19098	18137	Tgm5	SAME
chr2:160198261-160198361	1.461	ID=Hughes2	1.356	1.566	259	333
chr2:164685554-164685654	0.963	ID=Hughes2	0.073	1.853	14	394
chr2:17894365-17894465	7.51	ID=Hughes2	1.225	13.795	234	2934
chr2:26321785-26321885	0.884	ID=Hughes2	0.042	1.726	8	367	Notch1	SAME
chr2:26322952-26323052	10.957	ID=Hughes2	20.819	1.096	3976	233	Notch1	SAME
chr2:26323098-26323198	71.005	ID=Hughes2	42.01	100	8023	21268	Notch1	SAME
chr2:35165064-35165164	16.293	ID=Hughes2	10.755	21.831	2054	4643
chr2:37942912-37943012	0.558	ID=Hughes2	0.068	1.049	13	223	Dennd1a	OPPOSITE
chr2:98506672-98506772	2.252	ID=Hughes2	4.503	0	860	0
chr3:142076873-142076973	1.321	ID=Hughes2	1.482	1.161	283	247
chr3:14352484-14352584	1.102	ID=Hughes2	1.079	1.124	206	239
chr3:147560121-147560221	4.619	ID=Hughes2	0.597	8.642	114	1838
chr3:26162216-26162316	5.285	ID=Hughes2	0	10.57	0	2248	Nlgn1	OPPOSITE
chr3:28297710-28297810	0.618	ID=Hughes2	0.047	1.19	9	253	Tnik	SAME
chr3:45332109-45332209	1.18	ID=Hughes2	2.304	0.056	440	12
chr3:56378951-56379051	0.759	ID=Hughes2	0.456	1.063	87	226
chr3:56388308-56388408	7.7	ID=Hughes2	5.461	9.94	1043	2114
chr3:57171585-57171685	2.173	ID=Hughes2	0.288	4.058	55	863
chr3:80544864-80544964	0.754	ID=Hughes2	0	1.509	0	321	Gria2	OPPOSITE
chr4:142026393-142026493	11.899	ID=Hughes2	7.985	15.812	1525	3363
chr4:38653725-38653825	10.097	ID=Hughes2	15.389	4.805	2939	1022
chr4:38896065-38896165	5.074	ID=Hughes2	4.336	5.812	828	1236
chr4:40415498-40415598	0.567	ID=Hughes2	0	1.133	0	241
chr4:70585814-70585914	1.02	ID=Hughes2	0.005	2.036	1	433
chr5:148177358-148177458	0.921	ID=Hughes2	0.728	1.114	139	237	Flt3	SAME
chr5:151530736-151530836	0.911	ID=Hughes2	1.822	0	348	0	Pds5b	OPPOSITE
chr5:75269694-75269794	0.935	ID=Hughes2	0.529	1.34	101	285
chr6:108279186-108279286	61.513	ID=Hughes2	50.733	72.292	9689	15375	Itpr1	OPPOSITE
chr6:64752349-64752449	13.293	ID=Hughes2	5.173	21.412	988	4554
chr7:19508676-19508776	0.84	ID=Hughes2	0.115	1.566	22	333
chr7:70249074-70249174	0.703	ID=Hughes2	0.152	1.255	29	267	Chrna7	SAME
chr9:15324200-15324300	0.55	ID=Hughes2	0	1.1	0	234	BC017612	SAME
chr9:25095355-25095455	17.119	ID=Hughes2	21.374	12.864	4082	2736	2013-09-07	SAME
chrX:136792586-136792686	8.249	ID=Hughes2	10.043	6.456	1918	1373
chrX:67942012-67942112	7.755	ID=Hughes2	12.52	2.99	2391	636
chrX:77876835-77876935	4.842	ID=Hughes2	0.026	9.658	5	2054
chr1:100698252-100698352	0.572	ID=Hughes21	0	1.144	0	337
chr1:104186028-104186128	0.74	ID=Hughes21	0.097	1.382	36	407
chr1:10944328-10944428	21.777	ID=Hughes21	43.319	0.234	16154	69
chr1:112991929-112992029	0.528	ID=Hughes21	1.057	0	394	0
chr1:114295006-114295106	1.467	ID=Hughes21	0.885	2.05	330	604
chr1:114774099-114774199	2.015	ID=Hughes21	4.03	0	1503	0
chr1:120458300-120458400	0.659	ID=Hughes21	1.319	0	492	0	Clasp1	SAME
chr1:121628278-121628378	1.962	ID=Hughes21	3.923	0	1463	0	Ptpn4	OPPOSITE
chr1:12357184-12357284	0.906	ID=Hughes21	0.488	1.324	182	390
chr1:124651002-124651102	2.675	ID=Hughes21	4.307	1.042	1606	307
chr1:134916548-134916648	2.882	ID=Hughes21	0.027	5.737	10	1690	Mdm4	SAME
chr1:14412522-14412622	1.3	ID=Hughes21	0.845	1.755	315	517
chr1:145612721-145612821	16.84	ID=Hughes21	32.807	0.872	12234	257	Trove2	SAME
chr1:150620884-150620984	1.324	ID=Hughes21	2.641	0.007	985	2
chr1:152484734-152484834	2.91	ID=Hughes21	5.24	0.58	1954	171	Hmcn1	OPPOSITE
chr1:153256803-153256903	0.61	ID=Hughes21	1.209	0.01	451	3	1200016B10Rik	SAME
chr1:156936770-156936870	0.738	ID=Hughes21	0.418	1.059	156	312
chr1:168610375-168610475	0.778	ID=Hughes21	1.054	0.502	393	148	Fmo9	SAME
chr1:169243755-169243855	5.063	ID=Hughes21	8.072	2.054	3010	605	Tmco1	OPPOSITE
chr1:170003485-170003585	1.343	ID=Hughes21	0.442	2.244	165	661
chr1:191550813-191550913	39.331	ID=Hughes21	78.609	0.054	29314	16
chr1:195282041-195282141	26.063	ID=Hughes21	18.101	34.025	6750	10023
chr1:20217026-20217126	0.717	ID=Hughes21	0	1.433	0	422	Pkhd1	SAME
chr1:23222385-23222485	38.816	ID=Hughes21	55.19	22.442	20581	6611
chr1:24593014-24593114	41.626	ID=Hughes21	15.797	67.455	5891	19871	Col19a1	OPPOSITE
chr1:24752264-24752364	0.582	ID=Hughes21	0	1.164	0	343	Lmbrd1	OPPOSITE
chr1:30551656-30551756	1.762	ID=Hughes21	0	3.524	0	1038
chr1:30906723-30906823	3.323	ID=Hughes21	6.642	0.003	2477	1	Phf3	SAME
chr1:42176103-42176203	5.545	ID=Hughes21	11.091	0	4136	0
chr1:43558743-43558843	6.504	ID=Hughes21	5.905	7.102	2202	2092	Nck2	SAME
chr1:44045458-44045558	17.173	ID=Hughes21	0.005	34.34	2	10116	Tpp2	OPPOSITE
chr1:45055977-45056077	5.255	ID=Hughes21	10.509	0	3919	0
chr1:45561981-45562081	5.025	ID=Hughes21	0.131	9.919	49	2922
chr1:46157536-46157636	0.744	ID=Hughes21	0	1.487	0	438	Dnahc7b	SAME
chr1:49778159-49778259	2.131	ID=Hughes21	0.456	3.805	170	1121
chr1:51058778-51058878	6.901	ID=Hughes21	4.323	9.478	1612	2792	Tmeff2	SAME
chr1:51520412-51520512	0.815	ID=Hughes21	0	1.629	0	480
chr1:60131334-60131434	15.391	ID=Hughes21	21.386	9.396	7975	2768
chr1:63322943-63323043	4.058	ID=Hughes21	8.115	0	3026	0	Zdbf2	OPPOSITE
chr1:63789747-63789847	0.66	ID=Hughes21	1.317	0.003	491	1	Fastkd2	SAME
chr1:64480335-64480435	14.656	ID=Hughes21	26.62	2.692	9927	793
chr1:64488979-64489079	1.913	ID=Hughes21	1.944	1.881	725	554
chr1:66225287-66225387	1.731	ID=Hughes21	1.408	2.054	525	605	Mtap2	OPPOSITE
chr1:70624588-70624688	4.074	ID=Hughes21	8.149	0	3039	0	Spag16	OPPOSITE
chr1:72550623-72550723	14.895	ID=Hughes21	10.083	19.706	3760	5805	2013-03-04	OPPOSITE
chr1:73530526-73530626	1.135	ID=Hughes21	0.003	2.268	1	668
chr1:74518985-74519085	0.571	ID=Hughes21	1.142	0	426	0	Usp37	SAME
chr1:76682924-76683024	0.795	ID=Hughes21	1.588	0.003	592	1
chr1:77236945-77237045	4.647	ID=Hughes21	3.341	5.954	1246	1754
chr1:82848657-82848757	6.36	ID=Hughes21	12.689	0.031	4732	9	Agfg1	OPPOSITE
chr1:87533563-87533663	5.276	ID=Hughes21	0	10.551	0	3108	Sp140	SAME
chr1:8804594-8804694	0.932	ID=Hughes21	1.864	0	695	0	Sntg1	SAME
chr1:89285117-89285217	62.541	ID=Hughes21	100	25.083	37291	7389	Kcnj13	OPPOSITE
chr1:92275636-92275736	1.789	ID=Hughes21	0.536	3.042	200	896
chr1:95661612-95661712	4.359	ID=Hughes21	0	8.717	0	2568	Atg4b	SAME
chr1:96953907-96954007	1.795	ID=Hughes21	2.781	0.808	1037	238
chr1:96954636-96954736	1.838	ID=Hughes21	1.456	2.22	543	654
chr1:9721117-9721217	11.421	ID=Hughes21	0.07	22.771	26	6708	Vcpip1	SAME
chr1:99301384-99301484	2.084	ID=Hughes21	0	4.169	0	1228
chr1:99458416-99458516	0.799	ID=Hughes21	1.48	0.119	552	35
chr11:3092603-3092703	13.435	ID=Hughes21	11.791	15.079	4397	4442	Sfi1	SAME
chr11:46504950-46505050	4.628	ID=Hughes21	1.826	7.431	681	2189	Timd2	SAME
chr11:63936727-63936827	0.574	ID=Hughes21	1.148	0	428	0
chr11:87866987-87867087	0.876	ID=Hughes21	1.732	0.02	646	6	Sfrs1	OPPOSITE
chr12:43717889-43717989	0.519	ID=Hughes21	0	1.039	0	306
chr12:53395333-53395433	1.028	ID=Hughes21	0.319	1.738	119	512	Nubpl	SAME
chr12:54330037-54330137	0.689	ID=Hughes21	0	1.378	0	406
chr12:87654478-87654578	4.335	ID=Hughes21	3.819	4.851	1424	1429
chr13:109570549-109570649	1.006	ID=Hughes21	1.18	0.832	440	245	Pde4d	OPPOSITE
chr13:28551934-28552034	1.816	ID=Hughes21	3.628	0.003	1353	1
chr13:56311061-56311161	53.252	ID=Hughes21	96.908	9.597	36138	2827
chr14:102412378-102412478	1.011	ID=Hughes21	2.022	0	754	0
chr14:102428209-102428309	4.634	ID=Hughes21	0.051	9.217	19	2715
chr14:26387166-26387266	39.458	ID=Hughes21	30.495	48.421	11372	14264	Zmiz1	SAME
chr16:92695995-92696095	50	ID=Hughes21	0	100	0	29458	Runx1	SAME
chr17:30590792-30590892	22.24	ID=Hughes21	0.038	44.443	14	13092	Btbd9	SAME
chr17:56206337-56206437	1.424	ID=Hughes21	0.003	2.845	1	838	Chaf1a	OPPOSITE
chr19:27408598-27408698	0.762	ID=Hughes21	0.362	1.161	135	342	Kcnv2	OPPOSITE
chr2:117176542-117176642	0.556	ID=Hughes21	1.113	0	415	0
chr2:117178984-117179084	1.062	ID=Hughes21	2.124	0	792	0
chr2:162541569-162541669	0.969	ID=Hughes21	0.81	1.127	302	332
chr2:9410107-9410207	2.587	ID=Hughes21	5.047	0.126	1882	37
chr5:10561875-10561975	5.542	ID=Hughes21	0.485	10.598	181	3122
chr5:106822297-106822397	0.684	ID=Hughes21	0.15	1.219	56	359
chr5:69481657-69481757	0.989	ID=Hughes21	0.016	1.962	6	578
chr5:90882420-90882520	17.667	ID=Hughes21	35.025	0.309	13061	91
chr6:48040318-48040418	1.601	ID=Hughes21	0	3.201	0	943
chr6:67237115-67237215	17.328	ID=Hughes21	34.024	0.631	12688	186	Serbp1	SAME
chr6:90523018-90523118	0.847	ID=Hughes21	0	1.694	0	499	Aldh1l1	SAME
chr6:90688200-90688300	1.012	ID=Hughes21	1.663	0.36	620	106	Iqsec1	OPPOSITE
chr6:93902607-93902707	3.619	ID=Hughes21	0	7.237	0	2132	Magi1	SAME
chr7:28371080-28371180	1.077	ID=Hughes21	0.021	2.132	8	628
chr7:28383637-28383737	4.436	ID=Hughes21	0.912	7.96	340	2345	Akt2	SAME
chr7:28390962-28391062	39.617	ID=Hughes21	0.343	78.892	128	23240	Akt2	SAME
chr8:114569924-114570024	6.022	ID=Hughes21	0.072	11.973	27	3527
chr8:86430252-86430352	0.783	ID=Hughes21	0.019	1.548	7	456	Lphn1	SAME
chr9:18759742-18759842	13.425	ID=Hughes21	26.851	0	10013	0
chr9:26918662-26918762	38.742	ID=Hughes21	75.718	1.765	28236	520	Jam3	SAME
chr9:31066148-31066248	2.7	ID=Hughes21	0.365	5.034	136	1483
chr9:62231272-62231372	1.349	ID=Hughes21	2.69	0.007	1003	2
chrX:40422527-40422627	1.825	ID=Hughes21	0.029	3.622	11	1067	Odz1	OPPOSITE
chr1:102935273-102935373	1.181	ID=Hughes22	0.264	2.098	55	462
chr1:103430390-103430490	8.65	ID=Hughes22	17.301	0	3609	0
chr1:109385511-109385611	0.633	ID=Hughes22	0.158	1.108	33	244
chr1:109628698-109628798	0.761	ID=Hughes22	1.472	0.05	307	11
chr1:11269906-11270006	1.079	ID=Hughes22	0	2.157	0	475	Prex2	SAME
chr1:113177313-113177413	0.752	ID=Hughes22	0	1.503	0	331
chr1:11375286-11375386	2.602	ID=Hughes22	0.11	5.094	23	1122
chr1:116601725-116601825	5.274	ID=Hughes22	3.71	6.838	774	1506
chr1:116660713-116660813	1.177	ID=Hughes22	2.176	0.177	454	39
chr1:117162383-117162483	10.422	ID=Hughes22	11.304	9.54	2358	2101
chr1:120658398-120658498	0.966	ID=Hughes22	0.024	1.907	5	420
chr1:130571066-130571166	10.087	ID=Hughes22	17.512	2.661	3653	586
chr1:13148854-13148954	8.135	ID=Hughes22	9.473	6.797	1976	1497	Ncoa2	OPPOSITE
chr1:132480941-132481041	2.906	ID=Hughes22	0	5.812	0	1280	Zp3r	OPPOSITE
chr1:133088855-133088955	26.029	ID=Hughes22	49.305	2.752	10285	606	Rassf5	OPPOSITE
chr1:136494906-136495006	11.639	ID=Hughes22	2.881	20.396	601	4492	Kdm5b	SAME
chr1:139228902-139229002	0.724	ID=Hughes22	1.285	0.163	268	36
chr1:140931019-140931119	0.987	ID=Hughes22	1.51	0.463	315	102	Dennd1b	OPPOSITE
chr1:141418705-141418805	0.62	ID=Hughes22	1.232	0.009	257	2	F13b	SAME
chr1:14836149-14836249	0.919	ID=Hughes22	0.662	1.176	138	259
chr1:152409792-152409892	1.121	ID=Hughes22	0.499	1.744	104	384	Hmcn1	SAME
chr1:153567308-153567408	2.03	ID=Hughes22	3.102	0.958	647	211
chr1:157589513-157589613	0.645	ID=Hughes22	1.122	0.168	234	37
chr1:163692448-163692548	0.713	ID=Hughes22	1.031	0.395	215	87
chr1:168577255-168577355	1.262	ID=Hughes22	2.057	0.468	429	103	Gm4847	SAME
chr1:168766887-168766987	66.566	ID=Hughes22	39.952	93.18	8334	20522
chr1:174127617-174127717	12.166	ID=Hughes22	24.199	0.132	5048	29	Pea15a	OPPOSITE
chr1:181148789-181148889	29.463	ID=Hughes22	15.441	43.484	3221	9577	Smyd3	OPPOSITE
chr1:182068915-182069015	9.685	ID=Hughes22	18.663	0.708	3893	156	Cdc42bpa	SAME
chr1:184142171-184142271	8.413	ID=Hughes22	7.891	8.936	1646	1968
chr1:19133571-19133671	2.489	ID=Hughes22	2.296	2.683	479	591	Tcfap2d	SAME
chr1:194207226-194207326	2.882	ID=Hughes22	4.756	1.008	992	222	Kcnh1	OPPOSITE
chr1:194269570-194269670	0.717	ID=Hughes22	1.433	0	299	0	Kcnh1	OPPOSITE
chr1:195506199-195506299	0.902	ID=Hughes22	1.577	0.227	329	50
chr1:19756915-19757015	13.634	ID=Hughes22	0.307	26.961	64	5938
chr1:21065063-21065163	1.878	ID=Hughes22	2.507	1.249	523	275	Tram2	OPPOSITE
chr1:21994795-21994895	12.382	ID=Hughes22	18.639	6.125	3888	1349
chr1:22089546-22089646	22.136	ID=Hughes22	25.652	18.621	5351	4101
chr1:22606809-22606909	1.464	ID=Hughes22	0.57	2.357	119	519	Rims1	SAME
chr1:22645957-22646057	3.146	ID=Hughes22	6.27	0.023	1308	5	Rims1	OPPOSITE
chr1:23546410-23546510	0.846	ID=Hughes22	1.151	0.54	240	119
chr1:23807618-23807718	0.606	ID=Hughes22	0	1.212	0	267	B3gat2	SAME
chr1:25876650-25876750	1.021	ID=Hughes22	2.042	0	426	0	Bai3	OPPOSITE
chr1:26351006-26351106	1.272	ID=Hughes22	0.168	2.375	35	523
chr1:26414235-26414335	1.373	ID=Hughes22	1.702	1.044	355	230
chr1:27537568-27537668	4.979	ID=Hughes22	9.118	0.84	1902	185
chr1:27625290-27625390	2.141	ID=Hughes22	0	4.282	0	943
chr1:27733389-27733489	0.725	ID=Hughes22	0.374	1.076	78	237
chr1:28664410-28664510	1.335	ID=Hughes22	0	2.67	0	588
chr1:28804526-28804626	2.352	ID=Hughes22	4.703	0	981	0
chr1:28938404-28938504	1.115	ID=Hughes22	0	2.229	0	491
chr1:29254875-29254975	1.57	ID=Hughes22	3.116	0.023	650	5
chr1:31738643-31738743	5.092	ID=Hughes22	8.327	1.857	1737	409
chr1:32363831-32363931	5.117	ID=Hughes22	10.235	0	2135	0	Khdrbs2	OPPOSITE
chr1:32536933-32537033	1.112	ID=Hughes22	1.625	0.599	339	132	Khdrbs2	OPPOSITE
chr1:3284362-3284462	7.793	ID=Hughes22	11.328	4.259	2363	938	Xkr4	SAME
chr1:34729380-34729480	3.664	ID=Hughes22	0	7.328	0	1614
chr1:35046067-35046167	1.352	ID=Hughes22	2.704	0	564	0
chr1:37362513-37362613	13.802	ID=Hughes22	26.227	1.376	5471	303	Inpp4a	SAME
chr1:37549034-37549134	3.512	ID=Hughes22	2.57	4.454	536	981	Mgat4a	SAME
chr1:40877807-40877907	2.23	ID=Hughes22	3.974	0.486	829	107	Tmem182	OPPOSITE
chr1:41987347-41987447	0.703	ID=Hughes22	1.405	0	293	0
chr1:42119961-42120061	0.935	ID=Hughes22	1.87	0	390	0
chr1:42236271-42236371	1.069	ID=Hughes22	2.138	0	446	0
chr1:42783368-42783468	0.755	ID=Hughes22	1.51	0	315	0
chr1:42838041-42838141	1.87	ID=Hughes22	1.884	1.857	393	409
chr1:43088394-43088494	5.86	ID=Hughes22	7.828	3.891	1633	857	Gpr45	SAME
chr1:43199553-43199653	0.834	ID=Hughes22	1.649	0.018	344	4	Fhl2	OPPOSITE
chr1:44193788-44193888	39.864	ID=Hughes22	51.251	28.478	10691	6272	Bivm	OPPOSITE
chr1:44792876-44792976	0.779	ID=Hughes22	1.558	0	325	0	Gulp1	OPPOSITE
chr1:45348161-45348261	0.932	ID=Hughes22	1.846	0.018	385	4
chr1:46218219-46218319	2.94	ID=Hughes22	5.858	0.023	1222	5	Dnahc7b	OPPOSITE
chr1:46423630-46423730	3.805	ID=Hughes22	0	7.61	0	1676	Dnahc7b	OPPOSITE
chr1:47096120-47096220	6.188	ID=Hughes22	9.43	2.947	1967	649
chr1:47655252-47655352	3.397	ID=Hughes22	6.635	0.159	1384	35
chr1:47760435-47760535	3.494	ID=Hughes22	3.754	3.233	783	712
chr1:48141148-48141248	0.508	ID=Hughes22	1.007	0.009	210	2
chr1:4835294-4835394	1.458	ID=Hughes22	2.876	0.041	600	9	Lypla1	SAME
chr1:49107762-49107862	0.642	ID=Hughes22	1.285	0	268	0
chr1:49344664-49344764	2.901	ID=Hughes22	0	5.803	0	1278
chr1:51431870-51431970	3.463	ID=Hughes22	6.927	0	1445	0
chr1:51466392-51466492	2.416	ID=Hughes22	4.823	0.009	1006	2
chr1:51597139-51597239	50	ID=Hughes22	100	0	20860	0
chr1:51781787-51781887	1.829	ID=Hughes22	3.658	0	763	0
chr1:52434853-52434953	7.04	ID=Hughes22	6.376	7.705	1330	1697
chr1:52899883-52899983	0.73	ID=Hughes22	1.333	0.127	278	28
chr1:54720166-54720266	18.757	ID=Hughes22	37.387	0.127	7799	28	Ankrd44	SAME
chr1:55618340-55618440	1.183	ID=Hughes22	0	2.366	0	521	Plcl1	SAME
chr1:5893688-5893788	2.579	ID=Hughes22	5.158	0	1076	0
chr1:60301369-60301469	21.429	ID=Hughes22	14.003	28.855	2921	6355	Nbeal1	OPPOSITE
chr1:61296559-61296659	3.07	ID=Hughes22	0.024	6.116	5	1347
chr1:61590021-61590121	0.978	ID=Hughes22	0	1.957	0	431
chr1:61737929-61738029	1.222	ID=Hughes22	2.43	0.014	507	3	Pard3b	SAME
chr1:61799265-61799365	25.584	ID=Hughes22	51.031	0.136	10645	30	Pard3b	OPPOSITE
chr1:62126241-62126341	1.018	ID=Hughes22	2.037	0	425	0	Pard3b	OPPOSITE
chr1:62442830-62442930	5.003	ID=Hughes22	9.919	0.086	2069	19	Pard3b	OPPOSITE
chr1:62494357-62494457	1.369	ID=Hughes22	0.101	2.638	21	581	Pard3b	OPPOSITE
chr1:62716794-62716894	3.162	ID=Hughes22	4.027	2.297	840	506
chr1:63551873-63551973	1.74	ID=Hughes22	0.307	3.174	64	699	Adam23	OPPOSITE
chr1:66680890-66680990	6.061	ID=Hughes22	10.01	2.111	2088	465	Unc80	OPPOSITE
chr1:67252716-67252816	1.529	ID=Hughes22	3.058	0	638	0	Cps1	OPPOSITE
chr1:6773303-6773403	1.735	ID=Hughes22	1.481	1.989	309	438	St18	SAME
chr1:68837725-68837825	0.91	ID=Hughes22	1.371	0.45	286	99	Erbb4	OPPOSITE
chr1:70331158-70331258	5.728	ID=Hughes22	0.058	11.397	12	2510	Spag16	SAME
chr1:72190478-72190578	1.014	ID=Hughes22	1.774	0.254	370	56
chr1:72416854-72416954	1.475	ID=Hughes22	2.095	0.854	437	188	Xrcc5	SAME
chr1:72705139-72705239	3.09	ID=Hughes22	4.228	1.952	882	430	Ankar	SAME
chr1:72930907-72931007	3.236	ID=Hughes22	6.112	0.359	1275	79
chr1:75641835-75641935	2.15	ID=Hughes22	4.286	0.014	894	3
chr1:76030014-76030114	1.643	ID=Hughes22	0	3.287	0	724
chr1:76955246-76955346	3.029	ID=Hughes22	5.163	0.894	1077	197
chr1:77191586-77191686	7.542	ID=Hughes22	9.276	5.807	1935	1279
chr1:77210320-77210420	1.306	ID=Hughes22	2.167	0.445	452	98
chr1:77269042-77269142	1.555	ID=Hughes22	3.001	0.109	626	24
chr1:7854319-7854419	7.136	ID=Hughes22	14.128	0.145	2947	32
chr1:78647495-78647595	7.402	ID=Hughes22	6.294	8.509	1313	1874
chr1:80130903-80131003	1.004	ID=Hughes22	1.889	0.118	394	26
chr1:80205175-80205275	0.537	ID=Hughes22	0.062	1.013	13	223	Fam124b	OPPOSITE
chr1:81026478-81026578	0.727	ID=Hughes22	0	1.453	0	320
chr1:82856394-82856494	1.968	ID=Hughes22	1.443	2.493	301	549	Agfg1	OPPOSITE
chr1:84240949-84241049	12.195	ID=Hughes22	16.87	7.519	3519	1656	Pid1	SAME
chr1:84390005-84390105	0.586	ID=Hughes22	0	1.171	0	258	Dner	OPPOSITE
chr1:87767454-87767554	1.064	ID=Hughes22	2.128	0	444	0
chr1:90171878-90171978	21.981	ID=Hughes22	12.828	31.134	2676	6857	A730008H23Rik	SAME
chr1:93636363-93636463	1.534	ID=Hughes22	1.314	1.753	274	386
chr1:93718414-93718514	1.726	ID=Hughes22	1.572	1.88	328	414	Twist2	OPPOSITE
chr1:9468532-9468632	10.136	ID=Hughes22	7.804	12.468	1628	2746
chr1:96825662-96825762	0.637	ID=Hughes22	1.275	0	266	0
chr1:98407908-98408008	2.811	ID=Hughes22	0	5.621	0	1238
chr1:99974413-99974513	2.883	ID=Hughes22	0	5.766	0	1270	Pam	OPPOSITE
chr10:126768971-126769071	4.518	ID=Hughes22	0.695	8.341	145	1837	Gli1	SAME
chr10:12897690-12897790	0.681	ID=Hughes22	0.005	1.358	1	299	Fam164b	OPPOSITE
chr10:13723858-13723958	2.473	ID=Hughes22	3.778	1.167	788	257	Hivep2	SAME
chr10:13747562-13747662	1.659	ID=Hughes22	0	3.319	0	731	Hivep2	SAME
chr11:109595474-109595574	10.183	ID=Hughes22	20.292	0.073	4233	16
chr11:115431930-115432030	3.412	ID=Hughes22	1.544	5.281	322	1163	Nup85	OPPOSITE
chr11:11635365-11635465	1.349	ID=Hughes22	1.505	1.194	314	263	Ikzf1	OPPOSITE
chr11:11790993-11791093	0.558	ID=Hughes22	1.117	0	233	0
chr11:18386184-18386284	3.125	ID=Hughes22	2.872	3.378	599	744
chr11:56013158-56013258	1.747	ID=Hughes22	3.308	0.186	690	41
chr11:57717589-57717689	17.709	ID=Hughes22	31.558	3.859	6583	850
chr11:58771818-58771918	3.066	ID=Hughes22	5.968	0.163	1245	36
chr11:97447620-97447720	0.63	ID=Hughes22	1.17	0.091	244	20
chr12:113915146-113915246	4.336	ID=Hughes22	8.653	0.018	1805	4
chr12:28076858-28076958	19.735	ID=Hughes22	39.06	0.409	8148	90
chr12:33760968-33761068	20.916	ID=Hughes22	27.488	14.343	5734	3159	Cdhr3	OPPOSITE
chr12:45629476-45629576	2.47	ID=Hughes22	2.239	2.702	467	595	Nrcam	OPPOSITE
chr12:56733345-56733445	0.566	ID=Hughes22	1.131	0	236	0	Ralgapa1	OPPOSITE
chr13:114708776-114708876	1.889	ID=Hughes22	0.355	3.424	74	754	Arl15	OPPOSITE
chr13:13673971-13674071	3.745	ID=Hughes22	1.198	6.293	250	1386
chr13:54919552-54919652	18.996	ID=Hughes22	37.229	0.763	7766	168
chr13:73429509-73429609	0.59	ID=Hughes22	1.179	0	246	0
chr13:77528520-77528620	3.617	ID=Hughes22	5.968	1.267	1245	279	2210408I21Rik	OPPOSITE
chr13:99588628-99588728	0.861	ID=Hughes22	0.695	1.026	145	226
chr14:104875996-104876096	3.94	ID=Hughes22	1.314	6.566	274	1446
chr14:121995838-121995938	25.362	ID=Hughes22	11.826	38.898	2467	8567	Dock9	OPPOSITE
chr14:18645368-18645468	0.952	ID=Hughes22	1.903	0	397	0	Thrb	SAME
chr14:26371093-26371193	26.282	ID=Hughes22	38.72	13.844	8077	3049	Zmiz1	SAME
chr14:64414858-64414958	1.334	ID=Hughes22	2.296	0.372	479	82	Xkr6	SAME
chr15:100367090-100367190	3.619	ID=Hughes22	4.199	3.038	876	669	Tcfcp2	OPPOSITE
chr15:25333129-25333229	2.368	ID=Hughes22	4.137	0.599	863	132	Basp1	OPPOSITE
chr15:28943725-28943825	3.888	ID=Hughes22	2.392	5.385	499	1186
chr15:30403557-30403657	2.611	ID=Hughes22	4.799	0.422	1001	93	Ctnnd2	SAME
chr15:35550090-35550190	0.57	ID=Hughes22	1.031	0.109	215	24	Vps13b	OPPOSITE
chr15:42742587-42742687	1.038	ID=Hughes22	0	2.075	0	457
chr15:46138784-46138884	2.176	ID=Hughes22	4.353	0	908	0
chr15:47458107-47458207	0.674	ID=Hughes22	0	1.349	0	297	Csmd3	SAME
chr15:50965495-50965595	1.163	ID=Hughes22	1.577	0.749	329	165
chr15:54110876-54110976	1.51	ID=Hughes22	2.263	0.758	472	167
chr15:56956642-56956742	1.472	ID=Hughes22	2.943	0	614	0
chr15:67231849-67231949	0.513	ID=Hughes22	1.026	0	214	0
chr15:67964030-67964130	0.538	ID=Hughes22	1.031	0.045	215	10	Zfat	SAME
chr15:69215639-69215739	4.925	ID=Hughes22	9.851	0	2055	0
chr15:74887213-74887313	1.423	ID=Hughes22	2.641	0.204	551	45
chr15:92433600-92433700	1.13	ID=Hughes22	1.942	0.318	405	70	Pdzrn4	SAME
chr15:93928368-93928468	13.045	ID=Hughes22	20.69	5.399	4316	1189
chr15:95056711-95056811	1.275	ID=Hughes22	1.51	1.04	315	229	Nell2	SAME
chr15:9557860-9557960	2.304	ID=Hughes22	2.416	2.193	504	483
chr16:24706401-24706501	6.217	ID=Hughes22	11.194	1.24	2335	273	Lpp	SAME
chr16:45151045-45151145	0.764	ID=Hughes22	0.225	1.303	47	287	Slc35a5	SAME
chr16:4967472-4967572	1.149	ID=Hughes22	1.4	0.899	292	198
chr16:88246186-88246286	0.712	ID=Hughes22	0.235	1.19	49	262	Grik1	OPPOSITE
chr16:92726239-92726339	50.291	ID=Hughes22	88.404	12.178	18441	2682	Runx1	SAME
chr17:28480389-28480489	51.939	ID=Hughes22	3.878	100	809	22024	Tead3	SAME
chr17:54835794-54835894	0.679	ID=Hughes22	0	1.358	0	299
chr17:74928852-74928952	3.061	ID=Hughes22	3.706	2.416	773	532	Birc6	OPPOSITE
chr17:86404304-86404404	0.674	ID=Hughes22	0	1.349	0	297	Srbd1	SAME
chr17:90047437-90047537	0.6	ID=Hughes22	1.136	0.064	237	14
chr18:31607363-31607463	0.585	ID=Hughes22	1.17	0	244	0
chr18:70553347-70553447	1.341	ID=Hughes22	0	2.683	0	591
chr18:71509748-71509848	1.697	ID=Hughes22	2.349	1.044	490	230	Dcc	SAME
chr18:74610168-74610268	4.718	ID=Hughes22	0.086	9.349	18	2059	Myo5b	SAME
chr18:77676194-77676294	0.832	ID=Hughes22	0.038	1.625	8	358	Loxhd1	SAME
chr18:8623343-8623443	5.496	ID=Hughes22	10.978	0.014	2290	3
chr18:86976368-86976468	0.735	ID=Hughes22	0.422	1.049	88	231
chr2:10172587-10172687	8.658	ID=Hughes22	13.13	4.186	2739	922	Itih5	SAME
chr2:114630806-114630906	1.232	ID=Hughes22	0	2.465	0	543
chr2:117169235-117169335	4.756	ID=Hughes22	3.859	5.653	805	1245
chr2:117171530-117171630	1.576	ID=Hughes22	2.852	0.3	595	66
chr2:120259077-120259177	2.212	ID=Hughes22	0.273	4.15	57	914	Ganc	OPPOSITE
chr2:153129303-153129403	0.86	ID=Hughes22	1.702	0.018	355	4	Kif3b	OPPOSITE
chr2:16335994-16336094	5.537	ID=Hughes22	10.997	0.077	2294	17	Plxdc2	SAME
chr2:167766664-167766764	1.229	ID=Hughes22	1.146	1.312	239	289	Ptpn1	OPPOSITE
chr2:26234565-26234665	0.506	ID=Hughes22	0	1.013	0	223	Snapc4	OPPOSITE
chr2:26321468-26321568	0.925	ID=Hughes22	1.5	0.35	313	77	Notch1	SAME
chr2:26321684-26321784	1.43	ID=Hughes22	0.326	2.534	68	558	Notch1	SAME
chr2:26321781-26321881	15.383	ID=Hughes22	2.047	28.719	427	6325	Notch1	SAME
chr2:26321785-26321885	13.049	ID=Hughes22	2.55	23.547	532	5186	Notch1	SAME
chr2:34567776-34567876	9.547	ID=Hughes22	8.207	10.888	1712	2398	Gapvd1	OPPOSITE
chr2:37277268-37277368	1.085	ID=Hughes22	2.037	0.132	425	29	Rc3h2	SAME
chr2:37367249-37367349	0.738	ID=Hughes22	1.477	0	308	0	Rabgap1	SAME
chr2:39014118-39014218	2.9	ID=Hughes22	0.187	5.612	39	1236	Gm16523	OPPOSITE
chr2:44191120-44191220	1.132	ID=Hughes22	0.743	1.521	155	335	Arhgap15	SAME
chr2:51119304-51119404	1.661	ID=Hughes22	0.316	3.006	66	662
chr2:51296551-51296651	1.588	ID=Hughes22	2.368	0.808	494	178
chr2:54996161-54996261	0.969	ID=Hughes22	0.072	1.866	15	411
chr2:5900905-5901005	2.926	ID=Hughes22	0.417	5.435	87	1197	Upf2	SAME
chr2:5905258-5905358	0.911	ID=Hughes22	1.74	0.082	363	18	Upf2	SAME
chr2:59205231-59205331	35.672	ID=Hughes22	48.595	22.748	10137	5010
chr2:61716746-61716846	2.029	ID=Hughes22	0.12	3.937	25	867
chr2:70143386-70143486	1.216	ID=Hughes22	1.668	0.763	348	168	Myo3b	OPPOSITE
chr2:76775511-76775611	2.484	ID=Hughes22	4.041	0.926	843	204	Ttn	SAME
chr2:91879039-91879139	16.677	ID=Hughes22	14.933	18.421	3115	4057
chr3:105160437-105160537	5.411	ID=Hughes22	7.176	3.646	1497	803
chr3:115458770-115458870	1.296	ID=Hughes22	2.593	0	541	0
chr3:127257388-127257488	0.906	ID=Hughes22	1.735	0.077	362	17	4930422G04Rik	OPPOSITE
chr3:58907904-58908004	4.222	ID=Hughes22	3.854	4.59	804	1011	Med12l	SAME
chr3:8634739-8634839	0.8	ID=Hughes22	1.505	0.095	314	21
chr4:100330779-100330879	2.511	ID=Hughes22	0.877	4.145	183	913
chr4:106821602-106821702	4.196	ID=Hughes22	0	8.391	0	1848	2210012G02Rik	OPPOSITE
chr4:30094994-30095094	1.522	ID=Hughes22	3.044	0	635	0
chr4:5904351-5904451	2.556	ID=Hughes22	5.062	0.05	1056	11
chr4:67812579-67812679	2.4	ID=Hughes22	1.64	3.16	342	696
chr4:84940338-84940438	2.099	ID=Hughes22	3.734	0.463	779	102	Sh3gl2	SAME
chr4:90557243-90557343	1.51	ID=Hughes22	0.858	2.161	179	476
chr5:120536922-120537022	1.351	ID=Hughes22	2.694	0.009	562	2
chr5:121057715-121057815	7.053	ID=Hughes22	5.211	8.895	1087	1959
chr5:12125206-12125306	1.577	ID=Hughes22	3.154	0	658	0
chr5:149810667-149810767	7.208	ID=Hughes22	14.022	0.395	2925	87
chr5:31474445-31474545	1.453	ID=Hughes22	2.311	0.595	482	131	Gtf3c2	OPPOSITE
chr5:3922469-3922569	1.276	ID=Hughes22	1.232	1.321	257	291
chr5:46925853-46925953	1.424	ID=Hughes22	1.64	1.208	342	266
chr5:61269394-61269494	4.47	ID=Hughes22	0.268	8.672	56	1910
chr5:98493492-98493592	7.818	ID=Hughes22	2.373	13.263	495	2921
chr6:136806532-136806632	34.251	ID=Hughes22	68.102	0.4	14206	88
chr6:144489398-144489498	4.587	ID=Hughes22	6.812	2.361	1421	520
chr6:23157359-23157459	1.925	ID=Hughes22	0.005	3.846	1	847
chr6:27551851-27551951	1.91	ID=Hughes22	1.678	2.143	350	472	Grm8	OPPOSITE
chr6:47434351-47434451	1.552	ID=Hughes22	0.043	3.06	9	674	Cul1	OPPOSITE
chr7:101570511-101570611	0.639	ID=Hughes22	0.024	1.253	5	276
chr7:107815244-107815344	3.002	ID=Hughes22	3.015	2.988	629	658
chr7:107872208-107872308	1.047	ID=Hughes22	1.069	1.026	223	226	Fam168a	OPPOSITE
chr7:119699175-119699275	0.585	ID=Hughes22	1.17	0	244	0	Parva	SAME
chr7:124619947-124620047	1.057	ID=Hughes22	0.417	1.698	87	374	Xylt1	OPPOSITE
chr7:146773599-146773699	4.931	ID=Hughes22	7.311	2.552	1525	562
chr7:28368172-28368272	8.447	ID=Hughes22	16.884	0.009	3522	2
chr7:28372967-28373067	1.303	ID=Hughes22	2.483	0.123	518	27
chr7:28380161-28380261	13.752	ID=Hughes22	13.754	13.749	2869	3028	Akt2	SAME
chr7:28389553-28389653	6.653	ID=Hughes22	10.532	2.774	2197	611	Akt2	SAME
chr7:66563650-66563750	21.037	ID=Hughes22	42.047	0.027	8771	6	C230091D08Rik	OPPOSITE
chr7:70609966-70610066	4.171	ID=Hughes22	8.332	0.009	1738	2	Otud7a	OPPOSITE
chr8:109175793-109175893	1.024	ID=Hughes22	0.206	1.843	43	406	Cdh1	SAME
chr8:130919084-130919184	0.721	ID=Hughes22	1.424	0.018	297	4	Nrp1	OPPOSITE
chr8:14497508-14497608	2.76	ID=Hughes22	0.249	5.272	52	1161	Dlgap2	OPPOSITE
chr8:5018695-5018795	0.545	ID=Hughes22	0.01	1.081	2	238
chr8:54445479-54445579	3.045	ID=Hughes22	0.173	5.916	36	1303
chr8:54994515-54994615	0.773	ID=Hughes22	1.093	0.454	228	100
chr8:55084382-55084482	1.39	ID=Hughes22	2.78	0	580	0
chr8:55084476-55084576	1.748	ID=Hughes22	0	3.496	0	770
chr8:65434613-65434713	0.581	ID=Hughes22	0.081	1.081	17	238	Spock3	SAME
chr8:75515203-75515303	6.371	ID=Hughes22	6.553	6.189	1367	1363	Large	SAME
chr8:89975690-89975790	1.462	ID=Hughes22	2.555	0.368	533	81
chr9:102169440-102169540	0.67	ID=Hughes22	0.01	1.33	2	293	Ephb1	OPPOSITE
chr9:106416547-106416647	1.288	ID=Hughes22	0.393	2.184	82	481
chr9:107072613-107072713	4.931	ID=Hughes22	6.184	3.678	1290	810	Dock3	OPPOSITE
chr9:36570099-36570199	7.999	ID=Hughes22	15.916	0.082	3320	18	Stt3a	SAME
chr9:36721232-36721332	0.64	ID=Hughes22	1.179	0.1	246	22	Pknox2	SAME
chr9:40211052-40211152	6.275	ID=Hughes22	0.254	12.296	53	2708	Gramd1b	OPPOSITE
chr9:49407275-49407375	1.417	ID=Hughes22	0.724	2.111	151	465	Ncam1	SAME
chr9:62483285-62483385	0.685	ID=Hughes22	1.371	0	286	0
chr9:67076204-67076304	4.161	ID=Hughes22	4.885	3.437	1019	757	Tln2	SAME
chr9:72593761-72593861	0.947	ID=Hughes22	0	1.893	0	417	Nedd4	OPPOSITE
chr9:75958160-75958260	0.8	ID=Hughes22	1.16	0.44	242	97	Hmgcll1	SAME
chrX:123840781-123840881	0.522	ID=Hughes22	1.026	0.018	214	4
chrX:129985001-129985101	4.377	ID=Hughes22	0.01	8.745	2	1926
chrX:150899342-150899442	2.021	ID=Hughes22	3.95	0.091	824	20
chrX:68399671-68399771	0.942	ID=Hughes22	0	1.884	0	415	Mamld1	OPPOSITE
chrX:98899198-98899298	0.817	ID=Hughes22	1.122	0.513	234	113
chrX:99645902-99646002	2.981	ID=Hughes22	0	5.962	0	1313	Hdac8	SAME
chr1:101107884-101107984	1.232	ID=Hughes23	1.856	0.607	121	165
chr1:103287610-103287710	0.529	ID=Hughes23	1.058	0	69	0
chr1:104570107-104570207	0.703	ID=Hughes23	1.35	0.055	88	15
chr1:104859465-104859565	0.675	ID=Hughes23	1.35	0	88	0
chr1:105558077-105558177	1.665	ID=Hughes23	0	3.33	0	906
chr1:107569197-107569297	3.788	ID=Hughes23	6.396	1.18	417	321	2310035C23Rik	OPPOSITE
chr1:113469696-113469796	0.827	ID=Hughes23	0.353	1.301	23	354
chr1:113536590-113536690	5.612	ID=Hughes23	10.905	0.32	711	87
chr1:120576780-120576880	0.912	ID=Hughes23	1.825	0	119	0	Tcfcp2l1	OPPOSITE
chr1:122246870-122246970	3.419	ID=Hughes23	0.291	6.547	19	1781
chr1:126272236-126272336	1.41	ID=Hughes23	2.791	0.029	182	8
chr1:127846815-127846915	13.152	ID=Hughes23	20.491	5.812	1336	1581	Nckap5	OPPOSITE
chr1:128401975-128402075	1.869	ID=Hughes23	2.531	1.206	165	328	Nckap5	SAME
chr1:12943677-12943777	21.992	ID=Hughes23	42.117	1.867	2746	508	Slco5a1	SAME
chr1:13151478-13151578	9.163	ID=Hughes23	12.853	5.473	838	1489	Ncoa2	SAME
chr1:13657840-13657940	2.033	ID=Hughes23	1.963	2.103	128	572
chr1:146870622-146870722	0.751	ID=Hughes23	1.426	0.077	93	21
chr1:156087070-156087170	14.026	ID=Hughes23	28.037	0.015	1828	4
chr1:16658500-16658600	1.373	ID=Hughes23	0.982	1.764	64	480	Tmem70	OPPOSITE
chr1:168277936-168278036	0.514	ID=Hughes23	1.028	0	67	0
chr1:168682628-168682728	4.468	ID=Hughes23	0.414	8.521	27	2318
chr1:17994820-17994920	27.002	ID=Hughes23	0.291	53.713	19	14612
chr1:18095418-18095518	8.182	ID=Hughes23	16.365	0	1067	0
chr1:18423660-18423760	1.052	ID=Hughes23	0.874	1.231	57	335
chr1:184637502-184637602	0.641	ID=Hughes23	1.15	0.132	75	36
chr1:194938698-194938798	1.399	ID=Hughes23	2.132	0.665	139	181	AA408296	SAME
chr1:19907103-19907203	4.231	ID=Hughes23	5.859	2.603	382	708
chr1:19929813-19929913	1.734	ID=Hughes23	0.015	3.452	1	939
chr1:20889301-20889401	1.472	ID=Hughes23	2.316	0.629	151	171	Paqr8	SAME
chr1:23357712-23357812	0.632	ID=Hughes23	1.15	0.114	75	31
chr1:26038391-26038491	0.93	ID=Hughes23	1.856	0.004	121	1
chr1:27871641-27871741	2.937	ID=Hughes23	5.859	0.015	382	4
chr1:28997386-28997486	1.816	ID=Hughes23	1.61	2.022	105	550
chr1:29568827-29568927	4.625	ID=Hughes23	0.061	9.19	4	2500
chr1:30878278-30878378	50	ID=Hughes23	100	0	6520	0	Phf3	SAME
chr1:32370310-32370410	0.953	ID=Hughes23	1.902	0.004	124	1	Khdrbs2	OPPOSITE
chr1:33718950-33719050	0.86	ID=Hughes23	0	1.72	0	468	Prim2	SAME
chr1:36440122-36440222	0.675	ID=Hughes23	0.261	1.088	17	296
chr1:36937456-36937556	0.644	ID=Hughes23	1.288	0	84	0	Tmem131	SAME
chr1:37464600-37464700	0.508	ID=Hughes23	1.012	0.004	66	1	Inpp4a	OPPOSITE
chr1:38457495-38457595	1.075	ID=Hughes23	1.963	0.187	128	51	Aff3	SAME
chr1:3899785-3899885	0.673	ID=Hughes23	0.123	1.224	8	333
chr1:40929649-40929749	5.719	ID=Hughes23	0.506	10.932	33	2974
chr1:43877189-43877289	31.823	ID=Hughes23	52.285	11.362	3409	3091	Uxs1	SAME
chr1:44727720-44727820	0.819	ID=Hughes23	1.396	0.243	91	66	Gulp1	OPPOSITE
chr1:46167261-46167361	9.739	ID=Hughes23	19.479	0	1270	0	Dnahc7b	OPPOSITE
chr1:46167269-46167369	1.403	ID=Hughes23	2.807	0	183	0	Dnahc7b	OPPOSITE
chr1:46911533-46911633	2.625	ID=Hughes23	3.42	1.831	223	498
chr1:47239912-47240012	2.991	ID=Hughes23	5.982	0	390	0
chr1:47899949-47900049	6.031	ID=Hughes23	11.963	0.099	780	27
chr1:48222657-48222757	0.695	ID=Hughes23	1.242	0.147	81	40
chr1:48246376-48246476	8.595	ID=Hughes23	17.178	0.011	1120	3
chr1:49863546-49863646	7.472	ID=Hughes23	14.356	0.588	936	160
chr1:49945195-49945295	7.802	ID=Hughes23	0	15.604	0	4245
chr1:52549791-52549891	7.23	ID=Hughes23	11.166	3.294	728	896	Nab1	SAME
chr1:52922375-52922475	4.308	ID=Hughes23	8.497	0.118	554	32	Hibch	OPPOSITE
chr1:5585620-5585720	4.152	ID=Hughes23	5.966	2.338	389	636	Oprk1	SAME
chr1:55863679-55863779	0.534	ID=Hughes23	0.031	1.037	2	282
chr1:59981364-59981464	26.029	ID=Hughes23	32.086	19.971	2092	5433	Fam117b	OPPOSITE
chr1:59984234-59984334	1.566	ID=Hughes23	0.184	2.948	12	802	Fam117b	OPPOSITE
chr1:65651775-65651875	2.018	ID=Hughes23	3.758	0.279	245	76
chr1:66001897-66001997	9.049	ID=Hughes23	18.098	0	1180	0
chr1:66876688-66876788	11.599	ID=Hughes23	21.702	1.496	1415	407
chr1:67461493-67461593	1.709	ID=Hughes23	1.15	2.268	75	617
chr1:69758244-69758344	0.56	ID=Hughes23	1.12	0	73	0
chr1:73708160-73708260	2.879	ID=Hughes23	5.644	0.114	368	31
chr1:77455442-77455542	0.806	ID=Hughes23	0.031	1.581	2	430	Epha4	OPPOSITE
chr1:77456347-77456447	0.864	ID=Hughes23	1.626	0.103	106	28	Epha4	SAME
chr1:80263737-80263837	0.571	ID=Hughes23	1.135	0.007	74	2	Cul3	OPPOSITE
chr1:80275593-80275693	1	ID=Hughes23	1.994	0.007	130	2	Cul3	OPPOSITE
chr1:80456995-80457095	0.598	ID=Hughes23	1.196	0	78	0
chr1:83195428-83195528	15.311	ID=Hughes23	21.288	9.333	1388	2539	Wdr69	SAME
chr1:8469121-8469221	0.63	ID=Hughes23	0.046	1.213	3	330	Sntg1	SAME
chr1:9107918-9108018	0.685	ID=Hughes23	0	1.371	0	373	Sntg1	OPPOSITE
chr1:96672813-96672913	1.23	ID=Hughes23	0	2.459	0	669
chr1:98939172-98939272	2.175	ID=Hughes23	0	4.349	0	1183
chr10:113019650-113019750	22.718	ID=Hughes23	31.887	13.549	2079	3686
chr10:127614144-127614244	3.797	ID=Hughes23	6.595	1	430	272	Rbms2	SAME
chr10:17316512-17316612	1.67	ID=Hughes23	3.067	0.272	200	74
chr10:71333085-71333185	2.088	ID=Hughes23	3.926	0.25	256	68
chr10:98451524-98451624	1.256	ID=Hughes23	0.184	2.327	12	633	Atp2b1	SAME
chr10:9974639-9974739	0.56	ID=Hughes23	1.12	0	73	0
chr11:113695137-113695237	3.19	ID=Hughes23	6.365	0.015	415	4	Sdk2	OPPOSITE
chr11:121297458-121297558	10.244	ID=Hughes23	11.917	8.572	777	2332	Fn3k	SAME
chr11:34613525-34613625	1.45	ID=Hughes23	2.899	0	189	0
chr11:54735837-54735937	1.321	ID=Hughes23	0	2.643	0	719	Tnip1	SAME
chr11:55873304-55873404	0.643	ID=Hughes23	1.258	0.029	82	8
chr11:62191252-62191352	0.561	ID=Hughes23	1.089	0.033	71	9	Ncor1	SAME
chr11:62938625-62938725	0.629	ID=Hughes23	0	1.257	0	342
chr11:62938928-62939028	22.169	ID=Hughes23	22.423	21.916	1462	5962
chr11:72693573-72693673	50.868	ID=Hughes23	93.052	8.683	6067	2362	Zzef1	SAME
chr12:28955503-28955603	0.867	ID=Hughes23	1.733	0	113	0
chr12:58064255-58064355	2.236	ID=Hughes23	3.037	1.434	198	390	Slc25a21	OPPOSITE
chr12:69896577-69896677	0.6	ID=Hughes23	1.196	0.004	78	1
chr12:75209306-75209406	3.349	ID=Hughes23	2.071	4.628	135	1259	Syt16	OPPOSITE
chr12:76266563-76266663	1.167	ID=Hughes23	2.331	0.004	152	1	Kcnh5	SAME
chr12:86668210-86668310	4.848	ID=Hughes23	7.439	2.257	485	614	Nek9	SAME
chr13:109022640-109022740	0.508	ID=Hughes23	1.012	0.004	66	1	Elovl7	SAME
chr13:33131235-33131335	0.721	ID=Hughes23	1.442	0	94	0	Serpinb9b	OPPOSITE
chr13:43388206-43388306	35.599	ID=Hughes23	71.089	0.11	4635	30	Gfod1	OPPOSITE
chr13:87604915-87605015	2.498	ID=Hughes23	0	4.996	0	1359
chr13:92992763-92992863	2.689	ID=Hughes23	5.307	0.07	346	19	Msh3	OPPOSITE
chr14:58912145-58912245	0.822	ID=Hughes23	0	1.643	0	447
chr15:102527394-102527494	17.437	ID=Hughes23	33.282	1.592	2170	433
chr15:32223223-32223323	3.014	ID=Hughes23	6.028	0	393	0	Sema5a	OPPOSITE
chr15:48220075-48220175	1.25	ID=Hughes23	2.5	0	163	0	Csmd3	OPPOSITE
chr15:69013185-69013285	0.788	ID=Hughes23	0.077	1.5	5	408
chr15:80266710-80266810	14.629	ID=Hughes23	24.601	4.657	1604	1267
chr16:11153930-11154030	0.552	ID=Hughes23	1.104	0	72	0	Zc3h7a	SAME
chr16:11834907-11835007	1.266	ID=Hughes23	2.408	0.125	157	34	Cpped1	OPPOSITE
chr16:17280180-17280280	0.593	ID=Hughes23	1.15	0.037	75	10
chr16:19241075-19241175	3.958	ID=Hughes23	7.868	0.048	513	13
chr16:23317934-23318034	0.59	ID=Hughes23	1.166	0.015	76	4	St6gal1	OPPOSITE
chr16:29478461-29478561	0.595	ID=Hughes23	1.104	0.085	72	23	Atp13a4	OPPOSITE
chr16:36467460-36467560	0.674	ID=Hughes23	0	1.349	0	367
chr16:37994933-37995033	0.939	ID=Hughes23	0.169	1.709	11	465	Gpr156	SAME
chr16:40945507-40945607	1.88	ID=Hughes23	3.742	0.018	244	5
chr16:44168850-44168950	0.676	ID=Hughes23	0	1.353	0	368
chr16:44212506-44212606	17.082	ID=Hughes23	21.564	12.601	1406	3428	Gm608	OPPOSITE
chr16:44550581-44550681	1.132	ID=Hughes23	1.166	1.099	76	299	Boc	SAME
chr16:46825281-46825381	0.724	ID=Hughes23	1.334	0.114	87	31
chr16:46838443-46838543	1.203	ID=Hughes23	2.377	0.029	155	8
chr16:53691241-53691341	1.137	ID=Hughes23	1.702	0.573	111	156
chr16:55153950-55154050	2.036	ID=Hughes23	3.804	0.268	248	73
chr16:61976014-61976114	12.309	ID=Hughes23	16.626	7.991	1084	2174
chr16:6207248-6207348	3.709	ID=Hughes23	6.595	0.823	430	224	A2bp1	SAME
chr16:63056626-63056726	10.768	ID=Hughes23	13.727	7.808	895	2124
chr16:63106704-63106804	2.97	ID=Hughes23	5.675	0.265	370	72
chr16:64820943-64821043	1.764	ID=Hughes23	3.528	0	230	0
chr16:65200876-65200976	1.602	ID=Hughes23	2.101	1.103	137	300
chr16:65206705-65206805	1.349	ID=Hughes23	0	2.698	0	734
chr16:66249035-66249135	0.713	ID=Hughes23	1.426	0	93	0
chr16:66288224-66288324	0.784	ID=Hughes23	1.564	0.004	102	1
chr16:67516891-67516991	0.964	ID=Hughes23	1.917	0.011	125	3	Cadm2	SAME
chr16:67776540-67776640	1.288	ID=Hughes23	2.577	0	168	0
chr16:6846910-6847010	1.094	ID=Hughes23	2.163	0.026	141	7	A2bp1	OPPOSITE
chr16:70351046-70351146	0.552	ID=Hughes23	1.104	0	72	0	Gbe1	SAME
chr16:74196040-74196140	0.598	ID=Hughes23	1.196	0	78	0	Robo2	SAME
chr16:74940301-74940401	2.866	ID=Hughes23	5.706	0.026	372	7
chr16:75812410-75812510	1.332	ID=Hughes23	1.135	1.529	74	416
chr16:76670406-76670506	0.639	ID=Hughes23	1.227	0.051	80	14
chr16:81219560-81219660	1.012	ID=Hughes23	2.025	0	132	0	Ncam2	SAME
chr16:82836557-82836657	0.925	ID=Hughes23	1.84	0.011	120	3
chr16:87381790-87381890	1.548	ID=Hughes23	1.718	1.378	112	375	Rnf160	OPPOSITE
chr16:89651186-89651286	1.412	ID=Hughes23	2.301	0.522	150	142
chr16:91230402-91230502	3.487	ID=Hughes23	3.804	3.169	248	862
chr16:92423140-92423240	61.928	ID=Hughes23	64.755	59.102	4222	16078	Rcan1	SAME
chr16:92705891-92705991	17.626	ID=Hughes23	1.319	33.933	86	9231	Runx1	SAME
chr17:5547009-5547109	0.653	ID=Hughes23	1.104	0.202	72	55	Zdhhc14	OPPOSITE
chr17:84532288-84532388	3.762	ID=Hughes23	5.245	2.279	342	620
chr17:89157775-89157875	2.192	ID=Hughes23	4.31	0.074	281	20	Lhcgr	SAME
chr18:24328713-24328813	0.882	ID=Hughes23	1.764	0	115	0
chr18:25273929-25274029	2.014	ID=Hughes23	3.88	0.147	253	40	Fhod3	OPPOSITE
chr18:77176669-77176769	3.221	ID=Hughes23	6.028	0.415	393	113	Ier3ip1	OPPOSITE
chr19:32885124-32885224	1.29	ID=Hughes23	2.239	0.342	146	93	Pten	SAME
chr2:117184775-117184875	61.419	ID=Hughes23	22.837	100	1489	27204
chr2:59912533-59912633	1.51	ID=Hughes23	0.046	2.974	3	809	Baz2b	SAME
chr2:74608915-74609015	1.066	ID=Hughes23	2.132	0	139	0
chr2:83509115-83509215	2.011	ID=Hughes23	2.239	1.783	146	485
chr2:98506672-98506772	0.675	ID=Hughes23	1.35	0	88	0
chr3:105115729-105115829	0.646	ID=Hughes23	1.288	0.004	84	1
chr3:30550356-30550456	4.405	ID=Hughes23	0.061	8.749	4	2380	Lrriq4	SAME
chr3:58926239-58926339	3.752	ID=Hughes23	1.871	5.632	122	1532	P2ry14	SAME
chr3:9706862-9706962	3.873	ID=Hughes23	2.239	5.507	146	1498	Pag1	SAME
chr4:56375263-56375363	0.837	ID=Hughes23	1.457	0.217	95	59
chr4:56375733-56375833	4.059	ID=Hughes23	6.442	1.676	420	456
chr4:62435317-62435417	2.886	ID=Hughes23	4.755	1.018	310	277
chr4:86222621-86222721	0.665	ID=Hughes23	1.074	0.257	70	70	Rraga	OPPOSITE
chr5:116407700-116407800	0.502	ID=Hughes23	0	1.004	0	273	Cit	SAME
chr5:145246922-145247022	0.813	ID=Hughes23	1.626	0	106	0
chr5:22555882-22555982	1.045	ID=Hughes23	2.086	0.004	136	1	Lhfpl3	OPPOSITE
chr5:23623315-23623415	5.011	ID=Hughes23	8.942	1.081	583	294	Klhl7	SAME
chr5:28496314-28496414	0.713	ID=Hughes23	1.426	0	93	0	En2	OPPOSITE
chr5:28496494-28496594	0.828	ID=Hughes23	1.656	0	108	0	En2	SAME
chr5:77666524-77666624	0.534	ID=Hughes23	0.061	1.007	4	274
chr5:84559486-84559586	1.872	ID=Hughes23	3.175	0.57	207	155	Epha5	SAME
chr6:108272799-108272899	3.107	ID=Hughes23	1.227	4.988	80	1357	Itpr1	OPPOSITE
chr6:108334373-108334473	1.307	ID=Hughes23	2.5	0.114	163	31	Itpr1	OPPOSITE
chr6:108371013-108371113	2.322	ID=Hughes23	4.601	0.044	300	12	Itpr1	SAME
chr6:113271699-113271799	0.897	ID=Hughes23	1.794	0	117	0	Brpf1	SAME
chr6:116336734-116336834	3.01	ID=Hughes23	3.589	2.43	234	661	2013-03-08	OPPOSITE
chr6:119334753-119334853	0.537	ID=Hughes23	1.074	0	70	0	Adipor2	SAME
chr6:12479989-12480089	0.614	ID=Hughes23	1.227	0	80	0	Thsd7a	SAME
chr6:12480089-12480189	0.698	ID=Hughes23	1.396	0	91	0	Thsd7a	OPPOSITE
chr6:12484337-12484437	0.759	ID=Hughes23	1.518	0	99	0	Thsd7a	OPPOSITE
chr6:137521302-137521402	0.506	ID=Hughes23	1.012	0	66	0	Eps8	OPPOSITE
chr6:143153157-143153257	0.695	ID=Hughes23	1.38	0.011	90	3	Etnk1	OPPOSITE
chr6:35456880-35456980	2.679	ID=Hughes23	1.58	3.779	103	1028
chr6:36198618-36198718	0.644	ID=Hughes23	1.288	0	84	0
chr6:42693313-42693413	0.675	ID=Hughes23	0.031	1.32	2	359
chr6:44494989-44495089	1.97	ID=Hughes23	3.098	0.842	202	229
chr6:52670252-52670352	0.901	ID=Hughes23	1.687	0.114	110	31	Tax1bp1	SAME
chr6:91944178-91944278	1.842	ID=Hughes23	2.5	1.184	163	322	Fgd5	SAME
chr7:110102834-110102934	0.723	ID=Hughes23	1.442	0.004	94	1
chr7:128585788-128585888	0.645	ID=Hughes23	0.184	1.106	12	301	Hs3st2	OPPOSITE
chr7:146672278-146672378	0.782	ID=Hughes23	1.564	0	102	0	Inpp5a	OPPOSITE
chr7:148531187-148531287	4.378	ID=Hughes23	1.718	7.039	112	1915	Eps8l2	SAME
chr7:28371748-28371848	1.135	ID=Hughes23	0.031	2.239	2	609
chr8:101890541-101890641	0.657	ID=Hughes23	1.304	0.011	85	3	Cdh8	OPPOSITE
chr8:11013715-11013815	1.488	ID=Hughes23	2.975	0	194	0
chr8:11961469-11961569	2.524	ID=Hughes23	4.218	0.831	275	226
chr8:123718028-123718128	0.767	ID=Hughes23	1.442	0.092	94	25
chr8:4293963-4294063	1.307	ID=Hughes23	2.592	0.022	169	6	Elavl1	SAME
chr9:102802660-102802760	1.006	ID=Hughes23	2.009	0.004	131	1	Ryk	SAME
chr9:118890174-118890274	1.24	ID=Hughes23	0.138	2.342	9	637	Ctdspl	SAME
chr9:13897417-13897517	4.282	ID=Hughes23	8.543	0.022	557	6
chr9:17131673-17131773	0.828	ID=Hughes23	1.641	0.015	107	4
chr9:3417078-3417178	1.34	ID=Hughes23	2.669	0.011	174	3	Cwf19l2	SAME
chr9:45252410-45252510	6.378	ID=Hughes23	4.294	8.462	280	2302	Dscaml1	SAME
chr9:4589331-4589431	1.99	ID=Hughes23	2.899	1.081	189	294	Gria4	OPPOSITE
chr9:61854493-61854593	2.663	ID=Hughes23	0	5.326	0	1449	Paqr5	OPPOSITE
chr9:75863443-75863543	0.969	ID=Hughes23	0	1.937	0	527	Hmgcll1	OPPOSITE
chr9:82154521-82154621	0.65	ID=Hughes23	1.273	0.026	83	7
chrX:133617112-133617212	6.077	ID=Hughes23	12.117	0.037	790	10
chrX:133800549-133800649	1.304	ID=Hughes23	2.607	0	170	0
chrX:162703466-162703566	2.531	ID=Hughes23	5.015	0.048	327	13	Gpm6b	OPPOSITE
chr1:100913474-100913574	2.583	ID=Hughes24	3.947	1.218	1343	552
chr1:105873591-105873691	1.683	ID=Hughes24	0	3.366	0	1526
chr1:116628017-116628117	22.375	ID=Hughes24	44.749	0	15228	0
chr1:127396041-127396141	0.607	ID=Hughes24	1.214	0	413	0
chr1:128709029-128709129	13.643	ID=Hughes24	27.241	0.044	9270	20	Nckap5	SAME
chr1:131588406-131588506	1.096	ID=Hughes24	1.493	0.699	508	317	Thsd7b	SAME
chr1:13209790-13209890	3.387	ID=Hughes24	6.744	0.031	2295	14	Ncoa2	OPPOSITE
chr1:133147496-133147596	43.426	ID=Hughes24	62.33	24.522	21211	11117
chr1:140861548-140861648	1.692	ID=Hughes24	3.376	0.007	1149	3	Dennd1b	OPPOSITE
chr1:14220703-14220803	0.761	ID=Hughes24	1.516	0.007	516	3	Eya1	SAME
chr1:145336097-145336197	0.647	ID=Hughes24	0.012	1.282	4	581
chr1:151729796-151729896	1.53	ID=Hughes24	2.997	0.064	1020	29	Pla2g4a	OPPOSITE
chr1:151858258-151858358	1.5	ID=Hughes24	0	3	0	1360
chr1:15405407-15405507	3.026	ID=Hughes24	0.276	5.777	94	2619	Kcnb2	SAME
chr1:155913819-155913919	0.688	ID=Hughes24	0	1.376	0	624
chr1:159368516-159368616	32.934	ID=Hughes24	58.966	6.902	20066	3129
chr1:162517273-162517373	3.156	ID=Hughes24	3.526	2.786	1200	1263	Rabgap1l	OPPOSITE
chr1:164589501-164589601	2.036	ID=Hughes24	3.979	0.093	1354	42
chr1:169987502-169987602	1.081	ID=Hughes24	1.131	1.03	385	467
chr1:18718645-18718745	0.944	ID=Hughes24	1.869	0.018	636	8
chr1:189145598-189145698	20.864	ID=Hughes24	6.577	35.152	2238	15936	Gpatch2	OPPOSITE
chr1:3185184-3185284	8.771	ID=Hughes24	17.088	0.454	5815	206
chr1:37737774-37737874	1.192	ID=Hughes24	0.523	1.86	178	843	2010300C02Rik	SAME
chr1:40588396-40588496	7.81	ID=Hughes24	0.115	15.505	39	7029	Il18rap	SAME
chr1:40709418-40709518	6.964	ID=Hughes24	8.528	5.4	2902	2448
chr1:44038070-44038170	3.587	ID=Hughes24	7.111	0.064	2420	29	Tpp2	SAME
chr1:44791155-44791255	3.616	ID=Hughes24	0	7.233	0	3279	Gulp1	OPPOSITE
chr1:4601751-4601851	2.352	ID=Hughes24	0	4.703	0	2132
chr1:46929542-46929642	50.285	ID=Hughes24	0.57	100	194	45334
chr1:51043969-51044069	4.179	ID=Hughes24	8.09	0.269	2753	122	Tmeff2	OPPOSITE
chr1:53819046-53819146	36.333	ID=Hughes24	67.158	5.508	22854	2497	Stk17b	SAME
chr1:57431306-57431406	5.913	ID=Hughes24	11.728	0.099	3991	45
chr1:57652751-57652851	2.575	ID=Hughes24	0.035	5.115	12	2319
chr1:60385623-60385723	9.085	ID=Hughes24	0.009	18.161	3	8233	Nbeal1	SAME
chr1:61060160-61060260	50.366	ID=Hughes24	40.25	60.482	13697	27419
chr1:64777657-64777757	17.04	ID=Hughes24	34.079	0	11597	0	Fzd5	SAME
chr1:65027454-65027554	0.956	ID=Hughes24	0.761	1.151	259	522
chr1:67541651-67541751	1.218	ID=Hughes24	0.467	1.97	159	893
chr1:69954600-69954700	2.723	ID=Hughes24	2.662	2.784	906	1262	Spag16	SAME
chr1:71824813-71824913	3.675	ID=Hughes24	6.33	1.021	2154	463
chr1:80083058-80083158	0.7	ID=Hughes24	1.399	0	476	0
chr1:82856592-82856692	28.784	ID=Hughes24	0.558	57.01	190	25845	Agfg1	SAME
chr1:84686811-84686911	12.751	ID=Hughes24	0	25.502	0	11561	Dner	OPPOSITE
chr1:84901302-84901402	4.705	ID=Hughes24	9.409	0	3202	0
chr1:90790961-90791061	18.177	ID=Hughes24	13.932	22.422	4741	10165
chr1:90809369-90809469	18.915	ID=Hughes24	25.557	12.273	8697	5564
chr1:96758499-96758599	1.097	ID=Hughes24	0	2.193	0	994
chr1:99864995-99865095	10.684	ID=Hughes24	10.788	10.579	3671	4796	Pam	SAME
chr10:127082540-127082640	5.735	ID=Hughes24	0.861	10.608	293	4809	Stat6	SAME
chr13:16825891-16825991	1.171	ID=Hughes24	1.657	0.686	564	311
chr15:39190843-39190943	1.323	ID=Hughes24	1.002	1.643	341	745	Rims2	OPPOSITE
chr15:5854838-5854938	0.529	ID=Hughes24	0.006	1.052	2	477
chr15:61808186-61808286	9.776	ID=Hughes24	17.996	1.557	6124	706
chr15:69848130-69848230	10.207	ID=Hughes24	11.405	9.009	3881	4084
chr15:93548403-93548503	30.774	ID=Hughes24	0.026	61.521	9	27890
chr16:3968019-3968119	2.127	ID=Hughes24	2.504	1.751	852	794	Nlrc3	SAME
chr17:33611661-33611761	17.17	ID=Hughes24	34.34	0	11686	0
chr17:47901512-47901612	5.562	ID=Hughes24	8.807	2.318	2997	1051	Tcfeb	SAME
chr17:57094258-57094358	0.882	ID=Hughes24	1.319	0.446	449	202	Acer1	SAME
chr18:71580237-71580337	10.335	ID=Hughes24	19.741	0.929	6718	421	Dcc	SAME
chr18:71581100-71581200	6.06	ID=Hughes24	6.535	5.585	2224	2532	Dcc	SAME
chr19:10202444-10202544	4.432	ID=Hughes24	6.418	2.446	2184	1109
chr19:18223505-18223605	2.287	ID=Hughes24	3.917	0.657	1333	298
chr19:51818483-51818583	3.002	ID=Hughes24	5.363	0.642	1825	291
chr2:115565956-115566056	6.13	ID=Hughes24	5.245	7.015	1785	3180	BC052040	SAME
chr2:125501077-125501177	0.885	ID=Hughes24	0.347	1.423	118	645	Eid1	SAME
chr2:26322468-26322568	16.521	ID=Hughes24	0.126	32.916	43	14922	Notch1	SAME
chr2:55049640-55049740	1.874	ID=Hughes24	2.498	1.249	850	566
chr4:28924526-28924626	13.139	ID=Hughes24	8.131	18.148	2767	8227
chr4:29881303-29881403	1.73	ID=Hughes24	0.735	2.724	250	1235
chr4:3496416-3496516	1.176	ID=Hughes24	0.006	2.347	2	1064	Tmem68	OPPOSITE
chr4:63615194-63615294	0.795	ID=Hughes24	1.59	0	541	0
chr5:65189236-65189336	11.074	ID=Hughes24	22.048	0.101	7503	46
chr6:129194361-129194461	13.511	ID=Hughes24	13.714	13.308	4667	6033
chr6:17024522-17024622	32.424	ID=Hughes24	45.721	19.127	15559	8671	Tes	SAME
chr6:75484647-75484747	6.399	ID=Hughes24	0.006	12.792	2	5799
chr6:99155140-99155240	36.414	ID=Hughes24	0.194	72.634	66	32928
chr7:148378833-148378933	79.044	ID=Hughes24	70.338	87.751	23936	39781	Hras1	SAME
chr8:71689756-71689856	59.648	ID=Hughes24	100	19.297	34030	8748
chr8:9290910-9291010	5.075	ID=Hughes24	9.65	0.501	3284	227	Fam155a	OPPOSITE
chr9:123756838-123756938	1.264	ID=Hughes24	1.296	1.233	441	559	Fyco1	SAME
chr9:24309517-24309617	0.764	ID=Hughes24	0	1.529	0	693
chr9:59253307-59253407	6.238	ID=Hughes24	12.357	0.119	4205	54	Arih1	SAME
chr9:59789007-59789107	1.665	ID=Hughes24	3.329	0.002	1133	1
chr9:65567266-65567366	2.28	ID=Hughes24	4.455	0.106	1516	48	Zfp609	OPPOSITE
chrX:38927149-38927249	0.53	ID=Hughes24	0	1.061	0	481	Gria3	SAME
chrX:41784746-41784846	8.898	ID=Hughes24	0.05	17.746	17	8045
chrX:89358537-89358637	0.596	ID=Hughes24	0.018	1.174	6	532
chr1:101256568-101256668	2.241	ID=Hughes26	0	4.483	0	1674
chr1:101637054-101637154	0.628	ID=Hughes26	0	1.256	0	469
chr1:10200410-10200510	17.136	ID=Hughes26	24.432	9.839	10042	3674	Arfgef1	SAME
chr1:102112331-102112431	0.695	ID=Hughes26	0.294	1.095	121	409	Cntnap5b	SAME
chr1:103518771-103518871	1.293	ID=Hughes26	2.525	0.062	1038	23
chr1:104822803-104822903	2.317	ID=Hughes26	1.01	3.623	415	1353
chr1:107071413-107071513	2.757	ID=Hughes26	5.511	0.003	2265	1
chr1:107102446-107102546	4.547	ID=Hughes26	5.946	3.149	2444	1176
chr1:108991865-108991965	1.107	ID=Hughes26	0.854	1.36	351	508
chr1:111109293-111109393	0.618	ID=Hughes26	1.236	0	508	0
chr1:111531154-111531254	11.139	ID=Hughes26	1.837	20.44	755	7633
chr1:115048155-115048255	4.914	ID=Hughes26	1.37	8.457	563	3158
chr1:115810896-115810996	15.635	ID=Hughes26	22.43	8.84	9219	3301
chr1:115904910-115905010	0.976	ID=Hughes26	0.912	1.039	375	388
chr1:116265966-116266066	2.171	ID=Hughes26	4.341	0	1784	0
chr1:117617650-117617750	1.395	ID=Hughes26	0.207	2.584	85	965	Cntnap5a	SAME
chr1:118119271-118119371	0.579	ID=Hughes26	1.134	0.024	466	9	Cntnap5a	OPPOSITE
chr1:118474017-118474117	1.719	ID=Hughes26	3.438	0	1413	0	Cntnap5a	OPPOSITE
chr1:125951406-125951506	18.808	ID=Hughes26	0	37.616	0	14047
chr1:12626407-12626507	1.118	ID=Hughes26	0.611	1.625	251	607
chr1:128655012-128655112	1.238	ID=Hughes26	0.511	1.966	210	734	Nckap5	SAME
chr1:130367946-130368046	0.784	ID=Hughes26	0	1.569	0	586
chr1:136469062-136469162	0.911	ID=Hughes26	0.404	1.417	166	529	Kdm5b	SAME
chr1:146271798-146271898	1.857	ID=Hughes26	1.114	2.6	458	971
chr1:146902343-146902443	0.536	ID=Hughes26	0.002	1.071	1	400
chr1:14705651-14705751	0.968	ID=Hughes26	0.131	1.805	54	674
chr1:152677328-152677428	2.827	ID=Hughes26	2.105	3.548	865	1325	Hmcn1	OPPOSITE
chr1:164351345-164351445	0.552	ID=Hughes26	1.046	0.059	430	22	Dnm3	SAME
chr1:164525522-164525622	1.439	ID=Hughes26	0.002	2.876	1	1074	Vamp4	OPPOSITE
chr1:165043792-165043892	0.718	ID=Hughes26	0.309	1.127	127	421
chr1:17059343-17059443	3.458	ID=Hughes26	1.282	5.634	527	2104	Jph1	OPPOSITE
chr1:174469640-174469740	1.131	ID=Hughes26	0.399	1.864	164	696	Ccdc19	SAME
chr1:176572747-176572847	0.838	ID=Hughes26	0.056	1.62	23	605	Fmn2	SAME
chr1:177845844-177845944	13.619	ID=Hughes26	1.421	25.817	584	9641
chr1:178813293-178813393	0.875	ID=Hughes26	0.367	1.384	151	517	Sdccag8	OPPOSITE
chr1:18817960-18818060	0.726	ID=Hughes26	1.443	0.008	593	3
chr1:190788386-190788486	2.003	ID=Hughes26	2.258	1.749	928	653	Ush2a	OPPOSITE
chr1:21849277-21849377	3.799	ID=Hughes26	0.002	7.597	1	2837	Kcnq5	SAME
chr1:26334768-26334868	0.651	ID=Hughes26	1.302	0	535	0
chr1:26334868-26334968	3.152	ID=Hughes26	6.304	0	2591	0
chr1:26344741-26344841	1.579	ID=Hughes26	0	3.157	0	1179
chr1:26596795-26596895	14.833	ID=Hughes26	0	29.666	0	11078
chr1:26882810-26882910	2.506	ID=Hughes26	0.01	5.002	4	1868
chr1:27856344-27856444	8.112	ID=Hughes26	0.002	16.223	1	6058
chr1:27898422-27898522	0.953	ID=Hughes26	1.895	0.011	779	4
chr1:27910372-27910472	2.726	ID=Hughes26	5.452	0	2241	0
chr1:27981465-27981565	9.554	ID=Hughes26	0.002	19.107	1	7135
chr1:28201491-28201591	1.581	ID=Hughes26	1.835	1.326	754	495
chr1:28512666-28512766	2.74	ID=Hughes26	2.671	2.809	1098	1049
chr1:28557975-28558075	1.125	ID=Hughes26	0	2.249	0	840
chr1:28557983-28558083	1.235	ID=Hughes26	0.764	1.706	314	637
chr1:28698332-28698432	2.757	ID=Hughes26	5.511	0.003	2265	1
chr1:28892756-28892856	0.607	ID=Hughes26	0.005	1.21	2	452
chr1:29116956-29117056	5.553	ID=Hughes26	11.087	0.019	4557	7
chr1:29133514-29133614	2.38	ID=Hughes26	0.783	3.977	322	1485
chr1:29849379-29849479	0.918	ID=Hughes26	1.837	0	755	0
chr1:32978356-32978456	5.181	ID=Hughes26	5.452	4.909	2241	1833
chr1:38821556-38821656	0.633	ID=Hughes26	1.119	0.147	460	55
chr1:42007033-42007133	3.113	ID=Hughes26	2.112	4.113	868	1536
chr1:47549479-47549579	4.76	ID=Hughes26	4.348	5.171	1787	1931
chr1:49844301-49844401	0.529	ID=Hughes26	0	1.058	0	395
chr1:51194013-51194113	0.649	ID=Hughes26	1.226	0.072	504	27	Tmeff2	OPPOSITE
chr1:56379778-56379878	3.314	ID=Hughes26	0.552	6.076	227	2269
chr1:57318748-57318848	5.462	ID=Hughes26	4.808	6.116	1976	2284
chr1:57379334-57379434	8.003	ID=Hughes26	5.91	10.096	2429	3770
chr1:57459106-57459206	5.793	ID=Hughes26	2.282	9.303	938	3474	1110034B05Rik	SAME
chr1:57495370-57495470	0.944	ID=Hughes26	1.815	0.072	746	27
chr1:57697782-57697882	3.359	ID=Hughes26	3.233	3.484	1329	1301
chr1:60243305-60243405	3.978	ID=Hughes26	7.951	0.005	3268	2	Nbeal1	SAME
chr1:61518154-61518254	2.971	ID=Hughes26	0.005	5.937	2	2217
chr1:61579516-61579616	1.138	ID=Hughes26	0.017	2.26	7	844
chr1:63027665-63027765	1.244	ID=Hughes26	1.781	0.707	732	264
chr1:65098299-65098399	0.783	ID=Hughes26	0.034	1.532	14	572
chr1:66152178-66152278	1.587	ID=Hughes26	3.165	0.008	1301	3
chr1:69739823-69739923	0.669	ID=Hughes26	1.338	0	550	0
chr1:70776326-70776426	23.07	ID=Hughes26	14.671	31.47	6030	11752	Vwc2l	OPPOSITE
chr1:70777302-70777402	1.875	ID=Hughes26	0	3.749	0	1400	Vwc2l	OPPOSITE
chr1:70964187-70964287	3.442	ID=Hughes26	6.878	0.005	2827	2
chr1:71168039-71168139	9.46	ID=Hughes26	18.834	0.086	7741	32
chr1:72699392-72699492	0.612	ID=Hughes26	1.224	0	503	0	Ankar	OPPOSITE
chr1:73303250-73303350	6.463	ID=Hughes26	2.74	10.187	1126	3804
chr1:74318591-74318691	2.448	ID=Hughes26	4.642	0.254	1908	95
chr1:76468222-76468322	1.247	ID=Hughes26	2.494	0	1025	0
chr1:77549062-77549162	5.816	ID=Hughes26	6.572	5.059	2701	1889
chr1:79191890-79191990	0.565	ID=Hughes26	0.002	1.127	1	421
chr1:98406429-98406529	1.819	ID=Hughes26	0.35	3.288	144	1228
chr10:129519542-129519642	3.76	ID=Hughes26	1	6.521	411	2435
chr10:59061005-59061105	1.228	ID=Hughes26	0.015	2.44	6	911	Ccdc109a	SAME
chr10:71669101-71669201	0.922	ID=Hughes26	0.372	1.473	153	550
chr11:11613206-11613306	43.603	ID=Hughes26	79.942	7.265	32857	2713	Ikzf1	OPPOSITE
chr12:114215484-114215584	73.127	ID=Hughes26	46.254	100	19011	37343	Btbd6	OPPOSITE
chr12:5049019-5049119	2.898	ID=Hughes26	2.372	3.425	975	1279	Atad2b	OPPOSITE
chr12:5050537-5050637	7.512	ID=Hughes26	14.995	0.029	6163	11	Atad2b	SAME
chr13:53081479-53081579	10.812	ID=Hughes26	0.29	21.335	119	7967
chr13:9036918-9037018	5.599	ID=Hughes26	0	11.199	0	4182
chr13:9036934-9037034	19.635	ID=Hughes26	0.781	38.489	321	14373
chr14:96581664-96581764	4.474	ID=Hughes26	5.085	3.864	2090	1443	Klhl1	SAME
chr15:15036846-15036946	8.391	ID=Hughes26	0	16.782	0	6267
chr15:3457773-3457873	3.432	ID=Hughes26	0.002	6.863	1	2563	Ghr	SAME
chr15:36133584-36133684	0.959	ID=Hughes26	0.324	1.593	133	595	Spag1	OPPOSITE
chr15:41352332-41352432	1.18	ID=Hughes26	1.873	0.487	770	182	Oxr1	SAME
chr15:60546050-60546150	1.404	ID=Hughes26	0.002	2.806	1	1048
chr16:12277598-12277698	0.776	ID=Hughes26	1.552	0	638	0
chr16:28259663-28259763	5.309	ID=Hughes26	4.148	6.47	1705	2416	Fgf12	OPPOSITE
chr16:54578023-54578123	2.21	ID=Hughes26	4.326	0.094	1778	35
chr17:53463927-53464027	2.059	ID=Hughes26	0.002	4.116	1	1537
chr18:76898221-76898321	1.532	ID=Hughes26	3.063	0	1259	0
chr19:40959277-40959377	4.819	ID=Hughes26	0.039	9.598	16	3584
chr2:108958949-108959049	4.393	ID=Hughes26	3.331	5.455	1369	2037	Mett5d1	OPPOSITE
chr2:117171140-117171240	68.371	ID=Hughes26	100	36.743	41101	13721
chr2:172607717-172607817	0.961	ID=Hughes26	0.706	1.216	290	454
chr2:4028649-4028749	0.888	ID=Hughes26	0.255	1.521	105	568
chr2:44051021-44051121	1.627	ID=Hughes26	0	3.254	0	1215	Arhgap15	OPPOSITE
chr3:109499229-109499329	14.075	ID=Hughes26	4.036	24.114	1659	9005
chr3:134732085-134732185	3.861	ID=Hughes26	3.499	4.223	1438	1577
chr3:138673367-138673467	0.77	ID=Hughes26	0.489	1.052	201	393	Rap1gds1	SAME
chr3:142471089-142471189	18.86	ID=Hughes26	3.063	34.657	1259	12942	Pkn2	SAME
chr3:150731031-150731131	2.176	ID=Hughes26	3.075	1.277	1264	477
chr3:54840961-54841061	0.955	ID=Hughes26	0.667	1.243	274	464
chr4:107326387-107326487	0.645	ID=Hughes26	0	1.291	0	482
chr4:109068095-109068195	1.625	ID=Hughes26	0	3.251	0	1214
chr4:150026836-150026936	0.676	ID=Hughes26	0	1.352	0	505
chr4:9569310-9569410	1.175	ID=Hughes26	0	2.351	0	878	Asph	SAME
chr5:48643288-48643388	0.895	ID=Hughes26	0.499	1.291	205	482	Slit2	SAME
chr5:81975000-81975100	1.014	ID=Hughes26	0.645	1.384	265	517	Lphn3	OPPOSITE
chr6:12486159-12486259	1.091	ID=Hughes26	0.071	2.11	29	788	Thsd7a	SAME
chr6:26325726-26325826	0.672	ID=Hughes26	0	1.344	0	502
chr6:41933332-41933432	0.958	ID=Hughes26	0	1.915	0	715
chr6:49591636-49591736	2.078	ID=Hughes26	1.759	2.397	723	895
chr6:57728579-57728679	3.045	ID=Hughes26	1.26	4.831	518	1804	Vopp1	OPPOSITE
chr7:139542791-139542891	0.802	ID=Hughes26	0.399	1.205	164	450
chr7:74563038-74563138	37.319	ID=Hughes26	0	74.638	0	27872
chr7:99798342-99798442	1.291	ID=Hughes26	0.075	2.506	31	936	Pcf11	OPPOSITE
chr8:16469613-16469713	10.595	ID=Hughes26	20.664	0.525	8493	196	Csmd1	OPPOSITE
chr9:107599229-107599329	0.831	ID=Hughes26	1.64	0.021	674	8	Sema3f	OPPOSITE
chrX:17803935-17804035	0.618	ID=Hughes26	1.234	0.003	507	1	Kdm6a	OPPOSITE
chr1:100306380-100306480	2.29	ID=Hughes27	4.581	0	901	0
chr1:10069731-10069831	17.97	ID=Hughes27	24.053	11.886	4731	2864	Cspp1	SAME
chr1:10100880-10100980	5.13	ID=Hughes27	8.979	1.282	1766	309	Cspp1	OPPOSITE
chr1:101525638-101525738	0.707	ID=Hughes27	0.036	1.378	7	332
chr1:103581787-103581887	0.592	ID=Hughes27	0	1.183	0	285
chr1:104213971-104214071	2.159	ID=Hughes27	4.072	0.245	801	59
chr1:107319081-107319181	50	ID=Hughes27	100	0	19669	0
chr1:11221611-11221711	7.241	ID=Hughes27	14.475	0.008	2847	2	Prex2	SAME
chr1:120168141-120168241	3.272	ID=Hughes27	0.793	5.752	156	1386
chr1:120510764-120510864	17.937	ID=Hughes27	11.256	24.618	2214	5932
chr1:121948768-121948868	1.462	ID=Hughes27	2.501	0.423	492	102	Sctr	SAME
chr1:127352421-127352521	68.478	ID=Hughes27	36.957	100	7269	24096
chr1:129219070-129219170	1.487	ID=Hughes27	0.239	2.735	47	659	Mgat5	SAME
chr1:133914052-133914152	8.309	ID=Hughes27	3.106	13.513	611	3256	Elk4	OPPOSITE
chr1:139828046-139828146	1.355	ID=Hughes27	2.161	0.548	425	132
chr1:140968707-140968807	7.321	ID=Hughes27	0	14.641	0	3528	Dennd1b	OPPOSITE
chr1:141519765-141519865	5.405	ID=Hughes27	0.29	10.52	57	2535
chr1:144432984-144433084	12.931	ID=Hughes27	23.982	1.88	4717	453
chr1:145883432-145883532	0.593	ID=Hughes27	1.078	0.108	212	26
chr1:146425524-146425624	0.623	ID=Hughes27	1.246	0	245	0
chr1:146678765-146678865	1.169	ID=Hughes27	0.01	2.328	2	561
chr1:147212144-147212244	7.266	ID=Hughes27	0.127	14.405	25	3471
chr1:148366398-148366498	2.546	ID=Hughes27	4.545	0.548	894	132	Fam5c	OPPOSITE
chr1:150328106-150328206	0.604	ID=Hughes27	0.158	1.05	31	253
chr1:150944962-150945062	3.406	ID=Hughes27	6.808	0.004	1339	1
chr1:151773778-151773878	2.517	ID=Hughes27	4.988	0.046	981	11	Pla2g4a	OPPOSITE
chr1:151830925-151831025	4.986	ID=Hughes27	6.523	3.449	1283	831
chr1:152160459-152160559	1.484	ID=Hughes27	2.939	0.029	578	7
chr1:153595850-153595950	1.292	ID=Hughes27	2.562	0.021	504	5
chr1:155614749-155614849	0.815	ID=Hughes27	0.564	1.067	111	257
chr1:155867735-155867835	5.211	ID=Hughes27	10.29	0.133	2024	32
chr1:157265435-157265535	1.353	ID=Hughes27	2.705	0	532	0
chr1:157596939-157597039	4.768	ID=Hughes27	4.718	4.818	928	1161
chr1:161937336-161937436	32.556	ID=Hughes27	27.642	37.471	5437	9029
chr1:165181858-165181958	3.59	ID=Hughes27	0.249	6.931	49	1670	Prrx1	OPPOSITE
chr1:166365828-166365928	51.145	ID=Hughes27	32.93	69.36	6477	16713	Nme7	SAME
chr1:166366089-166366189	4.339	ID=Hughes27	0.59	8.088	116	1949	Nme7	SAME
chr1:171026417-171026517	0.855	ID=Hughes27	0.005	1.706	1	411
chr1:174961636-174961736	6.936	ID=Hughes27	1.622	12.251	319	2952
chr1:175151612-175151712	0.588	ID=Hughes27	1.144	0.033	225	8	Fcer1a	OPPOSITE
chr1:177515114-177515214	9.325	ID=Hughes27	18.471	0.178	3633	43
chr1:177630576-177630676	5.481	ID=Hughes27	10.712	0.249	2107	60	Wdr64	OPPOSITE
chr1:179210188-179210288	1.098	ID=Hughes27	2.196	0	432	0
chr1:180283742-180283842	0.749	ID=Hughes27	0	1.498	0	361
chr1:180780449-180780549	15.631	ID=Hughes27	16.945	14.318	3333	3450	Kif26b	SAME
chr1:181551848-181551948	0.79	ID=Hughes27	0	1.581	0	381	Cnst	OPPOSITE
chr1:183904153-183904253	11.317	ID=Hughes27	3.132	19.501	616	4699	Enah	SAME
chr1:188905748-188905848	2.41	ID=Hughes27	4.637	0.183	912	44	Spata17	OPPOSITE
chr1:188907358-188907458	1.633	ID=Hughes27	0	3.266	0	787	Spata17	SAME
chr1:188910560-188910660	4.031	ID=Hughes27	6.93	1.133	1363	273	Spata17	OPPOSITE
chr1:189071604-189071704	0.913	ID=Hughes27	0.025	1.801	5	434	Gpatch2	OPPOSITE
chr1:189273149-189273249	1.535	ID=Hughes27	2.486	0.585	489	141
chr1:193076788-193076888	0.992	ID=Hughes27	0	1.984	0	478
chr1:42719921-42720021	11.335	ID=Hughes27	0.203	22.468	40	5414	2610017I09Rik	SAME
chr1:52364834-52364934	0.706	ID=Hughes27	0	1.411	0	340
chr1:55980095-55980195	0.909	ID=Hughes27	1.805	0.012	355	3
chr1:60240353-60240453	5.907	ID=Hughes27	11.81	0.004	2323	1	Nbeal1	OPPOSITE
chr1:62514062-62514162	1.595	ID=Hughes27	0.076	3.113	15	750	Pard3b	OPPOSITE
chr1:64358981-64359081	1.165	ID=Hughes27	1.505	0.826	296	199
chr1:64366760-64366860	0.583	ID=Hughes27	0	1.166	0	281
chr1:64366890-64366990	41.877	ID=Hughes27	83.599	0.154	16443	37
chr1:76194535-76194635	2.181	ID=Hughes27	0.041	4.32	8	1041
chr1:80111763-80111863	0.861	ID=Hughes27	0.061	1.66	12	400
chr1:80631397-80631497	12.654	ID=Hughes27	1.79	23.518	352	5667	Dock10	OPPOSITE
chr1:84811136-84811236	1.539	ID=Hughes27	0.066	3.013	13	726	Trip12	OPPOSITE
chr1:94519719-94519819	1.121	ID=Hughes27	0	2.241	0	540
chr10:18795751-18795851	0.575	ID=Hughes27	1.149	0	226	0
chr10:19768559-19768659	15.905	ID=Hughes27	28.186	3.623	5544	873	Map3k5	SAME
chr10:66512953-66513053	5.892	ID=Hughes27	0.62	11.164	122	2690	Reep3	OPPOSITE
chr10:72661517-72661617	9.784	ID=Hughes27	2.964	16.604	583	4001
chr10:8607908-8608008	2.139	ID=Hughes27	3.594	0.685	707	165
chr11:104379980-104380080	0.736	ID=Hughes27	0	1.473	0	355	Cdc27	SAME
chr11:104598188-104598288	22.636	ID=Hughes27	44.308	0.963	8715	232
chr11:10461548-10461648	1.843	ID=Hughes27	0	3.685	0	888
chr11:104951018-104951118	0.803	ID=Hughes27	0	1.606	0	387
chr11:21155665-21155765	13.909	ID=Hughes27	0.041	27.776	8	6693	Vps54	SAME
chr11:59945459-59945559	0.66	ID=Hughes27	1.124	0.195	221	47	Rai1	OPPOSITE
chr11:62388104-62388204	1.601	ID=Hughes27	2.029	1.174	399	283	Trpv2	SAME
chr11:69161728-69161828	1.195	ID=Hughes27	0.788	1.602	155	386	Chd3	SAME
chr12:113730774-113730874	0.515	ID=Hughes27	1.022	0.008	201	2	A530016L24Rik	OPPOSITE
chr13:44875522-44875622	8.404	ID=Hughes27	0.092	16.716	18	4028	Jarid2	OPPOSITE
chr13:47063910-47064010	2.219	ID=Hughes27	1.703	2.735	335	659
chr13:69070400-69070500	3.79	ID=Hughes27	0.31	7.271	61	1752	Adcy2	SAME
chr13:89670547-89670647	0.806	ID=Hughes27	0.239	1.374	47	331
chr14:104233765-104233865	0.673	ID=Hughes27	1.225	0.12	241	29	Ednrb	OPPOSITE
chr14:123591865-123591965	5.412	ID=Hughes27	10.824	0	2129	0
chr14:124006406-124006506	1.456	ID=Hughes27	2.888	0.025	568	6	Nalcn	SAME
chr14:124844618-124844718	0.764	ID=Hughes27	0.046	1.482	9	357	Fgf14	OPPOSITE
chr14:24197585-24197685	1.142	ID=Hughes27	1.342	0.942	264	227	Kcnma1	SAME
chr14:39970881-39970981	10.944	ID=Hughes27	13.676	8.213	2690	1979	Nrg3	SAME
chr14:67162137-67162237	6.366	ID=Hughes27	0.142	12.591	28	3034
chr14:86147476-86147576	1.929	ID=Hughes27	3.833	0.025	754	6
chr14:90831894-90831994	3.028	ID=Hughes27	4.662	1.394	917	336
chr15:3531028-3531128	0.535	ID=Hughes27	0	1.071	0	258	Ghr	SAME
chr15:63817872-63817972	1.196	ID=Hughes27	0.086	2.307	17	556	Fam49b	SAME
chr15:72512487-72512587	0.918	ID=Hughes27	1.347	0.49	265	118	Trappc9	OPPOSITE
chr15:74164447-74164547	24.387	ID=Hughes27	23.941	24.834	4709	5984
chr15:74165000-74165100	8.088	ID=Hughes27	6.294	9.881	1238	2381
chr15:75886579-75886679	1.573	ID=Hughes27	1.469	1.677	289	404	Scrib	OPPOSITE
chr16:18207544-18207644	0.741	ID=Hughes27	1.225	0.257	241	62
chr16:95707068-95707168	36.35	ID=Hughes27	41.131	31.57	8090	7607	Erg	SAME
chr17:33655856-33655956	47.65	ID=Hughes27	0.01	95.29	2	22961
chr17:80839854-80839954	22.503	ID=Hughes27	0.102	44.904	20	10820	Sos1	SAME
chr18:14162586-14162686	0.871	ID=Hughes27	1.739	0.004	342	1
chr18:35942454-35942554	15.27	ID=Hughes27	30.51	0.029	6001	7	Ube2d2	OPPOSITE
chr18:37045357-37045457	0.856	ID=Hughes27	1.459	0.253	287	61
chr18:85882167-85882267	4.037	ID=Hughes27	0.02	8.055	4	1941
chr18:85944270-85944370	1.23	ID=Hughes27	2.257	0.203	444	49
chr19:40498858-40498958	1.123	ID=Hughes27	2.247	0	442	0	Sorbs1	SAME
chr2:147831764-147831864	0.575	ID=Hughes27	0	1.15	0	277
chr2:156307187-156307287	16.349	ID=Hughes27	0	32.698	0	7879	Epb4.1l1	OPPOSITE
chr2:26321462-26321562	28.948	ID=Hughes27	57.751	0.145	11359	35	Notch1	SAME
chr2:26640505-26640605	0.533	ID=Hughes27	0.02	1.046	4	252
chr2:98506572-98506672	0.59	ID=Hughes27	0	1.179	0	284
chr3:105688568-105688668	18.292	ID=Hughes27	31.969	4.615	6288	1112	Adora3	SAME
chr3:121686980-121687080	0.799	ID=Hughes27	1.581	0.017	311	4	Arhgap29	SAME
chr3:140182198-140182298	0.57	ID=Hughes27	1.139	0	224	0
chr3:147505912-147506012	0.562	ID=Hughes27	1.103	0.021	217	5
chr3:148870959-148871059	0.606	ID=Hughes27	0	1.212	0	292
chr3:15017514-15017614	29.633	ID=Hughes27	30.261	29.005	5952	6989
chr3:156213584-156213684	6.921	ID=Hughes27	13.839	0.004	2722	1
chr3:156375038-156375138	9.346	ID=Hughes27	0	18.692	0	4504	Negr1	SAME
chr3:158208560-158208660	1.167	ID=Hughes27	0.031	2.303	6	555	Lrrc7	SAME
chr3:21076538-21076638	0.954	ID=Hughes27	1.907	0	375	0
chr3:25402195-25402295	2.034	ID=Hughes27	0.417	3.652	82	880	Nlgn1	OPPOSITE
chr3:25878478-25878578	0.903	ID=Hughes27	1.139	0.668	224	161	Nlgn1	SAME
chr3:41428428-41428528	25.791	ID=Hughes27	47.669	3.914	9376	943
chr3:41928848-41928948	9.725	ID=Hughes27	11.785	7.665	2318	1847
chr3:44104493-44104593	2.175	ID=Hughes27	0	4.349	0	1048
chr3:44563519-44563619	16.239	ID=Hughes27	1.439	31.038	283	7479
chr3:44622445-44622545	4.225	ID=Hughes27	8.45	0	1662	0
chr3:44783876-44783976	9.819	ID=Hughes27	6.228	13.409	1225	3231
chr3:44812059-44812159	0.6	ID=Hughes27	0	1.199	0	289
chr3:44850514-44850614	5.64	ID=Hughes27	10.865	0.415	2137	100
chr3:44853958-44854058	0.754	ID=Hughes27	1.271	0.237	250	57
chr3:53009171-53009271	1.032	ID=Hughes27	0.89	1.174	175	283	Lhfp	SAME
chr3:56400422-56400522	1.229	ID=Hughes27	1.225	1.233	241	297
chr3:60427759-60427859	1.802	ID=Hughes27	0.015	3.59	3	865	Mbnl1	SAME
chr3:63078624-63078724	0.514	ID=Hughes27	0	1.029	0	248
chr3:63558232-63558332	1.308	ID=Hughes27	0	2.615	0	630	Plch1	SAME
chr3:72192746-72192846	1.258	ID=Hughes27	2.512	0.004	494	1
chr3:78153273-78153373	1.549	ID=Hughes27	1.363	1.735	268	418
chr3:7954791-7954891	0.523	ID=Hughes27	1.047	0	206	0
chr3:86849290-86849390	0.577	ID=Hughes27	0	1.154	0	278
chr3:95132139-95132239	1.948	ID=Hughes27	0.025	3.872	5	933	Setdb1	SAME
chr4:120438660-120438760	1.852	ID=Hughes27	1.337	2.366	263	570	Nfyc	OPPOSITE
chr4:120597057-120597157	0.624	ID=Hughes27	1.205	0.042	237	10	Dem1	SAME
chr4:135746901-135747001	24.937	ID=Hughes27	1.393	48.481	274	11682	E2f2	OPPOSITE
chr4:141550685-141550785	0.548	ID=Hughes27	1.042	0.054	205	13	Fhad1	SAME
chr4:147585909-147586009	5.75	ID=Hughes27	0.071	11.429	14	2754
chr4:97030663-97030763	1.372	ID=Hughes27	1.241	1.502	244	362
chr5:129184536-129184636	15.144	ID=Hughes27	19.772	10.516	3889	2534
chr5:28496382-28496482	0.575	ID=Hughes27	0	1.15	0	277	En2	SAME
chr5:28496414-28496514	1.27	ID=Hughes27	0	2.54	0	612	En2	SAME
chr5:28496494-28496594	2.425	ID=Hughes27	4.85	0	954	0	En2	SAME
chr5:6174245-6174345	0.685	ID=Hughes27	0	1.37	0	330
chr5:7106728-7106828	0.847	ID=Hughes27	1.693	0	333	0	Zfp804b	SAME
chr6:103463016-103463116	21.197	ID=Hughes27	35.686	6.707	7019	1616	Chl1	OPPOSITE
chr6:145203629-145203729	10.027	ID=Hughes27	7.443	12.612	1464	3039
chr6:148146730-148146830	5.399	ID=Hughes27	9.482	1.316	1865	317	Ergic2	SAME
chr6:99256926-99257026	4.83	ID=Hughes27	0.041	9.62	8	2318
chr7:11312657-11312757	6.481	ID=Hughes27	8.089	4.872	1591	1174	Nlrp4b	OPPOSITE
chr7:135232307-135232407	0.72	ID=Hughes27	0.061	1.378	12	332	Itgam	OPPOSITE
chr7:30570439-30570539	2.061	ID=Hughes27	3.894	0.228	766	55	Zfp30	OPPOSITE
chr7:37155973-37156073	13.761	ID=Hughes27	1.124	26.399	221	6361
chr7:53054439-53054539	1.006	ID=Hughes27	0	2.013	0	485	Lmtk3	SAME
chr7:95583738-95583838	0.788	ID=Hughes27	1.576	0	310	0	Rab38	SAME
chr9:43443811-43443911	4.899	ID=Hughes27	9.69	0.108	1906	26
chr9:81211464-81211564	0.59	ID=Hughes27	1.18	0	232	0
chrX:129254110-129254210	1.058	ID=Hughes27	2.115	0	416	0
chrX:143239026-143239126	0.74	ID=Hughes27	0.015	1.465	3	353
chrX:37091619-37091719	0.912	ID=Hughes27	1.825	0	359	0
chr1:10088996-10089096	10.25	ID=Hughes29	7.054	13.445	1429	4805	Cspp1	SAME
chr1:103263329-103263429	25.631	ID=Hughes29	51.261	0	10384	0
chr1:103337374-103337474	1.881	ID=Hughes29	0.01	3.752	2	1341
chr1:10485826-10485926	0.588	ID=Hughes29	1.175	0	238	0	Cpa6	OPPOSITE
chr1:105044093-105044193	4.553	ID=Hughes29	7.257	1.85	1470	661
chr1:106498213-106498313	3.484	ID=Hughes29	6.477	0.49	1312	175
chr1:106749878-106749978	1.615	ID=Hughes29	3.199	0.031	648	11	Cdh20	SAME
chr1:106973640-106973740	0.54	ID=Hughes29	1.081	0	219	0
chr1:110236306-110236406	1.258	ID=Hughes29	0.336	2.18	68	779
chr1:11024233-11024333	1.744	ID=Hughes29	0.094	3.394	19	1213	Prex2	OPPOSITE
chr1:110260784-110260884	2.731	ID=Hughes29	2.814	2.647	570	946
chr1:110355555-110355655	1.57	ID=Hughes29	3.135	0.006	635	2
chr1:113879959-113880059	1.488	ID=Hughes29	0	2.975	0	1063
chr1:114386990-114387090	1.257	ID=Hughes29	0.573	1.942	116	694
chr1:114388437-114388537	0.552	ID=Hughes29	1.037	0.067	210	24
chr1:114721544-114721644	1.271	ID=Hughes29	2.537	0.006	514	2
chr1:11595767-11595867	2.167	ID=Hughes29	2.202	2.132	446	762	A830018L16Rik	SAME
chr1:116862596-116862696	3.042	ID=Hughes29	4.581	1.503	928	537
chr1:118225669-118225769	6.657	ID=Hughes29	6.353	6.962	1287	2488	Cntnap5a	SAME
chr1:118225977-118226077	0.773	ID=Hughes29	1.417	0.129	287	46	Cntnap5a	OPPOSITE
chr1:120731683-120731783	5.555	ID=Hughes29	11.009	0.101	2230	36	Gli2	SAME
chr1:121622210-121622310	2.089	ID=Hughes29	4.152	0.025	841	9	Ptpn4	SAME
chr1:121681955-121682055	16.539	ID=Hughes29	32.927	0.151	6670	54	Ptpn4	OPPOSITE
chr1:122366888-122366988	0.664	ID=Hughes29	1.328	0	269	0
chr1:123936113-123936213	9.537	ID=Hughes29	0	19.075	0	6817
chr1:124555067-124555167	4.341	ID=Hughes29	4.556	4.125	923	1474
chr1:125704588-125704688	1.575	ID=Hughes29	1.654	1.497	335	535	Dpp10	SAME
chr1:126342721-126342821	5.287	ID=Hughes29	9.394	1.181	1903	422
chr1:128401834-128401934	1.668	ID=Hughes29	0.02	3.316	4	1185	Nckap5	OPPOSITE
chr1:131045009-131045109	1.089	ID=Hughes29	1.14	1.038	231	371
chr1:131158919-131159019	34.645	ID=Hughes29	69.29	0	14036	0
chr1:13297621-13297721	1.607	ID=Hughes29	3.214	0	651	0	Ncoa2	SAME
chr1:134828586-134828686	1.435	ID=Hughes29	1.935	0.935	392	334	Lrrn2	OPPOSITE
chr1:135270502-135270602	10.484	ID=Hughes29	20.506	0.462	4154	165	Etnk2	OPPOSITE
chr1:136340823-136340923	2.801	ID=Hughes29	5.43	0.173	1100	62
chr1:141493657-141493757	0.568	ID=Hughes29	1.027	0.109	208	39
chr1:142560835-142560935	0.839	ID=Hughes29	1.432	0.246	290	88
chr1:142783834-142783934	1.993	ID=Hughes29	3.772	0.213	764	76
chr1:143069394-143069494	7.046	ID=Hughes29	3.461	10.63	701	3799
chr1:143694080-143694180	0.61	ID=Hughes29	0.01	1.209	2	432
chr1:14451123-14451223	25.374	ID=Hughes29	42.83	7.919	8676	2830
chr1:15006622-15006722	3.059	ID=Hughes29	3.135	2.983	635	1066
chr1:15044991-15045091	0.67	ID=Hughes29	0.059	1.282	12	458
chr1:151307564-151307664	1.514	ID=Hughes29	0.731	2.297	148	821
chr1:151707879-151707979	0.61	ID=Hughes29	1.047	0.173	212	62	Pla2g4a	SAME
chr1:151920290-151920390	5.463	ID=Hughes29	1.654	9.273	335	3314
chr1:15277463-15277563	31.562	ID=Hughes29	63.119	0.006	12786	2
chr1:155533604-155533704	1.982	ID=Hughes29	2.113	1.852	428	662	Rgs8	SAME
chr1:157152697-157152797	1.563	ID=Hughes29	1.772	1.354	359	484	Xpr1	SAME
chr1:157573501-157573601	40.353	ID=Hughes29	59.644	21.062	12082	7527	Lhx4	SAME
chr1:158987967-158988067	0.845	ID=Hughes29	1.377	0.313	279	112
chr1:159063162-159063262	0.58	ID=Hughes29	1.13	0.031	229	11
chr1:16251516-16251616	4.143	ID=Hughes29	5.84	2.446	1183	874	Stau2	OPPOSITE
chr1:16352624-16352724	3.924	ID=Hughes29	7.834	0.014	1587	5	Stau2	OPPOSITE
chr1:165089075-165089175	3.858	ID=Hughes29	7.716	0	1563	0
chr1:165142205-165142305	10.725	ID=Hughes29	21.425	0.025	4340	9
chr1:16634684-16634784	13.704	ID=Hughes29	0.015	27.392	3	9789	Tceb1	SAME
chr1:169244472-169244572	0.756	ID=Hughes29	1.511	0	306	0	Tmco1	SAME
chr1:169653374-169653474	5.917	ID=Hughes29	0	11.834	0	4229	Lmx1a	OPPOSITE
chr1:17209322-17209422	1.023	ID=Hughes29	1.288	0.758	261	271
chr1:174373449-174373549	0.671	ID=Hughes29	1.13	0.213	229	76
chr1:178879805-178879905	0.653	ID=Hughes29	0.252	1.055	51	377	Sdccag8	SAME
chr1:18605952-18606052	2.084	ID=Hughes29	3.791	0.378	768	135
chr1:186518614-186518714	0.575	ID=Hughes29	1.15	0	233	0
chr1:188058483-188058583	35.151	ID=Hughes29	43.111	27.19	8733	9717
chr1:191238986-191239086	24.387	ID=Hughes29	33.208	15.566	6727	5563
chr1:191686029-191686129	6.746	ID=Hughes29	13.393	0.098	2713	35	Ptpn14	OPPOSITE
chr1:19348092-19348192	1.923	ID=Hughes29	3.846	0	779	0
chr1:196417150-196417250	1.843	ID=Hughes29	1.614	2.071	327	740
chr1:196454448-196454548	2.403	ID=Hughes29	3.614	1.192	732	426	Plxna2	SAME
chr1:19652767-19652867	1.247	ID=Hughes29	2.473	0.022	501	8
chr1:19969331-19969431	2.579	ID=Hughes29	0.01	5.149	2	1840
chr1:20837030-20837130	1.851	ID=Hughes29	3.638	0.064	737	23
chr1:20852988-20853088	1.232	ID=Hughes29	0	2.465	0	881
chr1:24080061-24080161	1.034	ID=Hughes29	0.025	2.043	5	730	Fam135a	OPPOSITE
chr1:26972887-26972987	3.142	ID=Hughes29	6.245	0.039	1265	14
chr1:28139844-28139944	0.93	ID=Hughes29	1.861	0	377	0
chr1:29298093-29298193	3.557	ID=Hughes29	7.114	0	1441	0
chr1:29370679-29370779	5.378	ID=Hughes29	8.437	2.32	1709	829
chr1:29411102-29411202	0.527	ID=Hughes29	0	1.055	0	377
chr1:31434636-31434736	1.309	ID=Hughes29	2.528	0.09	512	32
chr1:31538570-31538670	4.798	ID=Hughes29	9.518	0.078	1928	28
chr1:31946355-31946455	1.432	ID=Hughes29	1.239	1.626	251	581
chr1:31953117-31953217	2.678	ID=Hughes29	5.356	0	1085	0
chr1:33009503-33009603	0.733	ID=Hughes29	1.466	0	297	0
chr1:33594659-33594759	1.175	ID=Hughes29	1.274	1.077	258	385	Prim2	SAME
chr1:3741604-3741704	7.47	ID=Hughes29	14.074	0.865	2851	309
chr1:37437414-37437514	0.712	ID=Hughes29	1.16	0.263	235	94	Inpp4a	OPPOSITE
chr1:38668871-38668971	1.229	ID=Hughes29	2.424	0.034	491	12	Aff3	OPPOSITE
chr1:39748456-39748556	1.608	ID=Hughes29	0.104	3.112	21	1112	Rfx8	SAME
chr1:40376710-40376810	31.663	ID=Hughes29	4.004	59.322	811	21200
chr1:4414429-4414529	0.846	ID=Hughes29	1.634	0.059	331	21
chr1:50263842-50263942	4.432	ID=Hughes29	8.303	0.56	1682	200
chr1:50284018-50284118	4.119	ID=Hughes29	0	8.238	0	2944
chr1:51398311-51398411	0.833	ID=Hughes29	1.614	0.053	327	19
chr1:51734824-51734924	2.998	ID=Hughes29	5.919	0.076	1199	27
chr1:51781249-51781349	3.759	ID=Hughes29	7.518	0	1523	0
chr1:51999994-52000094	3.995	ID=Hughes29	6.393	1.598	1295	571
chr1:52167658-52167758	1.352	ID=Hughes29	1.506	1.198	305	428
chr1:52240547-52240647	1.42	ID=Hughes29	1.614	1.226	327	438	Gls	SAME
chr1:54630181-54630281	72.144	ID=Hughes29	87.802	56.485	17786	20186
chr1:54877057-54877157	1.293	ID=Hughes29	2.424	0.162	491	58	Ankrd44	SAME
[truncated: 5,013 more rows]
