# Supplementary material for: Insertional mutagenesis using the Sleeping Beauty transposon system identifies drivers of erythroleukemia in mice
Source: Sci Rep. 2019 Apr 2;9:5488. doi: 10.1038/s41598-019-41805-x (PMC6445099; doi:10.1038/s41598-019-41805-x)
Supplement: Supplementary file 4 — Table S4 [file 41598_2019_41805_MOESM4_ESM.xlsx]

## Sheet: T-ALL only total gCIS
Gene Symbol	Chi-squared	D.F.	P-value	Q-value	# of tumors	Reads per tumor	Tumors with insertions	UCSC link
Notch1	30241.3	1	0	0	40	3.136;27.398;6.908;45.982;9.743;81.962;28.432;16.521;28.948;44.749;111.664;43.662;18.629;18.855;35.334;21.245;7.33;31.509;17.204;11.156;24.428;28.491;24.22;4.891;8.082;66.787;21.95;15.45;21.258;7.62;57.111;12.886;41.928;39.147;19.888;24.617;38.387;11.256;9.042;53.782	ID=Hughes10;ID=Hughes13;ID=Hughes15;ID=Hughes18;ID=Hughes19;ID=Hughes2;ID=Hughes22;ID=Hughes24;ID=Hughes27;ID=Hughes29;ID=Hughes33;ID=Hughes34;ID=Hughes36;ID=Hughes38;ID=Hughes43;ID=Hughes44;ID=Hughes46;ID=Hughes5;ID=Hughes50;ID=Hughes51;ID=Hughes53;ID=Hughes54;ID=Hughes56;ID=Hughes57;ID=Hughes58;ID=Hughes6;ID=Hughes60;ID=Hughes62;ID=Hughes64;ID=Hughes65;ID=Hughes66;ID=Hughes68;ID=Hughes73;ID=Hug…	LINK:chr2:26313421-26359342
Ikzf1	5570.42	1	0	0	28	10.279;45.438;38.05;20.298;50.234;19.844;43.603;37.825;19.981;4.39;4.522;78.321;44.894;100;2.563;5.285;45.85;33.275;3.18;100;13.773;5.155;19.05;21.211;50.008;63.82;26.356;22.8	ID=Hughes10;ID=Hughes13;ID=Hughes15;ID=Hughes18;ID=Hughes19;ID=Hughes2;ID=Hughes26;ID=Hughes29;ID=Hughes33;ID=Hughes39;ID=Hughes45;ID=Hughes46;ID=Hughes48;ID=Hughes5;ID=Hughes53;ID=Hughes58;ID=Hughes6;ID=Hughes60;ID=Hughes62;ID=Hughes64;ID=Hughes66;ID=Hughes68;ID=Hughes73;ID=Hughes77;ID=Hughes79;ID=Hughes89;ID=Hughes9;ID=Hughes92	LINK:chr11:11586215-11672929
Erg	1687.31	1	0	0	20	11.06;17.683;37.845;36.35;19.666;21.754;44.94;36.147;47.224;13.994;4.08;15.855;24.258;39.962;45.572;28.801;31.354;63.02;100;58.103	ID=Hughes15;ID=Hughes19;ID=Hughes2;ID=Hughes27;ID=Hughes33;ID=Hughes44;ID=Hughes46;ID=Hughes48;ID=Hughes53;ID=Hughes57;ID=Hughes58;ID=Hughes60;ID=Hughes65;ID=Hughes66;ID=Hughes68;ID=Hughes70;ID=Hughes77;ID=Hughes80;ID=Hughes92;ID=Hughes95	LINK:chr16:95581810-95751972
Akt2	3374.61	1	0	0	15	2.542;2.37;27.198;44.053;28.852;2.567;3.49;8.21;2.468;63.364;6.865;60.843;44.716;9.975;27.003	ID=Hughes13;ID=Hughes15;ID=Hughes19;ID=Hughes21;ID=Hughes22;ID=Hughes32;ID=Hughes44;ID=Hughes50;ID=Hughes55;ID=Hughes56;ID=Hughes6;ID=Hughes65;ID=Hughes8;ID=Hughes80;ID=Hughes81	LINK:chr7:28376578-28424472
Rasgrp1	2103.18	1	0	0	15	60.976;51.163;4.756;68.371;21.498;38.555;11.172;55.606;46.705;31.906;43.516;28.365;95.373;2.059;40.434	ID=Hughes1;ID=Hughes10;ID=Hughes22;ID=Hughes26;ID=Hughes33;ID=Hughes34;ID=Hughes48;ID=Hughes50;ID=Hughes53;ID=Hughes68;ID=Hughes70;ID=Hughes79;ID=Hughes8;ID=Hughes81;ID=Hughes93	LINK:chr2:117105728-117168613
Pard3b	75.195	1	4.26e-18	1.98e-15	13	30.587;3.241;72.901;66.602;11.107;8.807;52.095;35.519;7.804;19.738;7.547;27.083;4.7	ID=Hughes22;ID=Hughes32;ID=Hughes34;ID=Hughes38;ID=Hughes44;ID=Hughes45;ID=Hughes50;ID=Hughes57;ID=Hughes6;ID=Hughes62;ID=Hughes66;ID=Hughes68;ID=Hughes93	LINK:chr1:61685397-62688858
Spag16	54.566	1	1.5e-13	4.16e-11	11	10.944;4.074;5.728;2.723;27.313;7.009;3.273;12.886;10.106;11.926;11.583	ID=Hughes19;ID=Hughes21;ID=Hughes22;ID=Hughes24;ID=Hughes29;ID=Hughes32;ID=Hughes58;ID=Hughes62;ID=Hughes66;ID=Hughes8;ID=Hughes95	LINK:chr1:69873561-70771706
Ncoa2	270.793	1	7.62e-61	1.18e-57	10	8.135;9.163;3.387;2.512;5.999;42.055;16.212;2.476;33.293;4.618	ID=Hughes22;ID=Hughes23;ID=Hughes24;ID=Hughes33;ID=Hughes43;ID=Hughes54;ID=Hughes56;ID=Hughes62;ID=Hughes65;ID=Hughes8	LINK:chr1:13129239-13364164
Rims1	93.398	1	4.28e-22	2.55e-19	10	45.416;2.997;3.146;15.288;15.814;3.506;3.311;4.762;6.452;11.782	ID=Hughes19;ID=Hughes2;ID=Hughes22;ID=Hughes36;ID=Hughes5;ID=Hughes54;ID=Hughes57;ID=Hughes62;ID=Hughes66;ID=Hughes95	LINK:chr1:22278502-22812563
Runx1	356.146	1	1.94e-79	3.77e-76	10	50;50.291;17.626;7.957;8.059;4.492;51;38.348;7.818;21.66	ID=Hughes21;ID=Hughes22;ID=Hughes23;ID=Hughes32;ID=Hughes43;ID=Hughes45;ID=Hughes55;ID=Hughes79;ID=Hughes81;ID=Hughes93	LINK:chr16:92601710-92826311
Zmiz1	385.057	1	9.86e-86	2.3e-82	9	48.943;5.29;9.742;39.458;26.282;2.795;3.456;2.385;9.301	ID=Hughes1;ID=Hughes10;ID=Hughes13;ID=Hughes21;ID=Hughes22;ID=Hughes45;ID=Hughes55;ID=Hughes56;ID=Hughes62	LINK:chr14:26278670-26486233
9430031J16Rik	159.097	1	1.78e-36	1.97e-33	8	3.446;35.463;31.97;36.239;11.791;38.467;20.216;37.072	ID=Hughes15;ID=Hughes29;ID=Hughes32;ID=Hughes34;ID=Hughes36;ID=Hughes39;ID=Hughes66;ID=Hughes68	LINK:chr1:81073891-81268226
Cntnap5a	26.844	1	2.21e-07	1.63e-05	8	10.605;6.657;5.665;6.037;7.214;2.591;29.965;3.998	ID=Hughes19;ID=Hughes29;ID=Hughes34;ID=Hughes46;ID=Hughes57;ID=Hughes6;ID=Hughes62;ID=Hughes68	LINK:chr1:117581713-118477251
Foxp1	78.744	1	7.07e-19	3.58e-16	8	24.995;36.414;4.83;28.657;2.149;17.296;6.018;17.099	ID=Hughes15;ID=Hughes24;ID=Hughes27;ID=Hughes32;ID=Hughes48;ID=Hughes51;ID=Hughes53;ID=Hughes70	LINK:chr6:98875335-99385339
Nckap5	32.326	1	1.3e-08	1.27e-06	8	5.523;12.988;13.152;13.643;2.199;29.041;26.081;5.369	ID=Hughes15;ID=Hughes19;ID=Hughes23;ID=Hughes24;ID=Hughes44;ID=Hughes46;ID=Hughes57;ID=Hughes68	LINK:chr1:127810212-128727209
Sntg1	24.729	1	6.6e-07	4.39e-05	8	7.856;17.011;7.828;2.396;3.547;4.321;7.592;15.662	ID=Hughes15;ID=Hughes33;ID=Hughes5;ID=Hughes50;ID=Hughes66;ID=Hughes8;ID=Hughes9;ID=Hughes93	LINK:chr1:8352741-9289811
Tmeff2	115.59	1	5.85e-27	4.53e-24	8	3.163;13.99;13.407;6.901;4.179;3.707;28.297;12.315	ID=Hughes10;ID=Hughes15;ID=Hughes2;ID=Hughes21;ID=Hughes24;ID=Hughes33;ID=Hughes51;ID=Hughes9	LINK:chr1:50984366-51244114
Akt1	1855.87	1	0	0	7	31.767;4.336;25.304;63.999;25.284;30.418;3.386	ID=Hughes13;ID=Hughes22;ID=Hughes39;ID=Hughes44;ID=Hughes46;ID=Hughes58;ID=Hughes73	LINK:chr12:113892031-113912487
Xkr4	48.183	1	3.88e-12	8.6e-10	7	7.793;4.121;3.49;6.002;18.122;5.992;2.253	ID=Hughes22;ID=Hughes43;ID=Hughes45;ID=Hughes58;ID=Hughes60;ID=Hughes62;ID=Hughes8	LINK:chr1:3204562-3661579
Zbtb42	3711.14	1	0	0	7	31.767;4.336;25.304;63.999;25.284;30.418;3.386	ID=Hughes13;ID=Hughes22;ID=Hughes39;ID=Hughes44;ID=Hughes46;ID=Hughes58;ID=Hughes73	LINK:chr12:113917050-113920958
Gigyf2	140.185	1	2.42e-32	2.35e-29	6	17.997;62.541;36.123;12.112;4.668;45.06	ID=Hughes10;ID=Hughes21;ID=Hughes32;ID=Hughes50;ID=Hughes66;ID=Hughes68	LINK:chr1:89223572-89347385
Kcnq5	24.923	1	5.97e-07	3.99e-05	6	3.799;19.687;2.692;38.687;4.474;8.46	ID=Hughes26;ID=Hughes39;ID=Hughes44;ID=Hughes53;ID=Hughes6;ID=Hughes66	LINK:chr1:21388483-21952023
Phlpp1	83.903	1	5.2e-20	2.88e-17	6	2.965;2.234;6.838;22.387;10.37;8.414	ID=Hughes10;ID=Hughes33;ID=Hughes48;ID=Hughes60;ID=Hughes66;ID=Hughes68	LINK:chr1:108068445-108290822
Acsl3	248.736	1	4.9e-56	6.71e-53	5	15.664;7.402;10.849;49.214;2.281	ID=Hughes10;ID=Hughes22;ID=Hughes58;ID=Hughes9;ID=Hughes93	LINK:chr1:78654399-78704318
Cdkn2a	489.439	1	0	0	5	2.055;3.166;3.56;2.211;9.441	ID=Hughes13;ID=Hughes18;ID=Hughes6;ID=Hughes9;ID=Hughes93	LINK:chr4:88920376-88940523
Dock10	47.58	1	5.28e-12	1.13e-09	5	12.654;14.938;6.895;16.117;4.743	ID=Hughes27;ID=Hughes33;ID=Hughes66;ID=Hughes68;ID=Hughes93	LINK:chr1:80497647-80755128
Kcnb2	28.29	1	1.04e-07	8.18e-06	5	3.026;17.306;2.652;5.804;23.658	ID=Hughes24;ID=Hughes54;ID=Hughes57;ID=Hughes6;ID=Hughes9	LINK:chr1:15302532-15704295
Kras	301.361	1	1.66e-67	2.98e-64	5	10.027;13.556;2.238;2.212;6.905	ID=Hughes27;ID=Hughes29;ID=Hughes39;ID=Hughes53;ID=Hughes70	LINK:chr6:145165218-145198751
Satb2	76.497	1	2.21e-18	1.05e-15	5	4.392;3.765;13.856;26.989;4.474	ID=Hughes15;ID=Hughes19;ID=Hughes36;ID=Hughes57;ID=Hughes58	LINK:chr1:56850824-57028178
Sfi1	248.992	1	4.31e-56	6.26e-53	5	13.435;3.966;9.79;2.498;6.375	ID=Hughes21;ID=Hughes44;ID=Hughes54;ID=Hughes6;ID=Hughes68	LINK:chr11:3031852-3093466
Stat5b	244.085	1	5.06e-55	6.54e-52	5	2.46;3.67;10.899;3.627;22.999	ID=Hughes15;ID=Hughes19;ID=Hughes46;ID=Hughes51;ID=Hughes58	LINK:chr11:100642044-100711899
Agfg1	127.934	1	1.16e-29	1.04e-26	4	7.673;6.36;28.784;12.807	ID=Hughes13;ID=Hughes21;ID=Hughes24;ID=Hughes45	LINK:chr1:82836057-82892850
Ankrd44	29.585	1	5.35e-08	4.55e-06	4	18.757;3.889;14.469;4.299	ID=Hughes22;ID=Hughes53;ID=Hughes54;ID=Hughes9	LINK:chr1:54702183-54983231
Bard1	96.836	1	7.53e-23	5.01e-20	4	14.864;37.278;33.542;40.68	ID=Hughes1;ID=Hughes50;ID=Hughes66;ID=Hughes9	LINK:chr1:71074108-71149546
Crebbp	65.139	1	6.98e-16	2.71e-13	4	2.251;58.05;37.039;37.937	ID=Hughes1;ID=Hughes57;ID=Hughes77;ID=Hughes9	LINK:chr16:4084047-4213404
Dennd1b	33.765	1	6.22e-09	6.52e-07	4	7.321;35.544;43.884;47.615	ID=Hughes27;ID=Hughes32;ID=Hughes58;ID=Hughes62	LINK:chr1:140860285-141072619
Epb4.1l5	73.044	1	1.27e-17	5.68e-15	4	9.883;12.597;13.29;7.667	ID=Hughes19;ID=Hughes45;ID=Hughes50;ID=Hughes68	LINK:chr1:121441609-121545577
Eya1	56.884	1	4.62e-14	1.47e-11	4	8.203;96.841;8.206;15.101	ID=Hughes33;ID=Hughes45;ID=Hughes50;ID=Hughes8	LINK:chr1:14159038-14300280
Gulp1	26.775	1	2.29e-07	1.67e-05	4	3.616;8.88;7.92;46.325	ID=Hughes24;ID=Hughes57;ID=Hughes62;ID=Hughes9	LINK:chr1:44608515-44853681
Kcnj13	362.358	1	8.63e-81	1.83e-77	4	17.997;62.541;12.112;45.06	ID=Hughes10;ID=Hughes21;ID=Hughes50;ID=Hughes68	LINK:chr1:89282858-89291304
Map4k4	81.583	1	1.68e-19	8.89e-17	4	3.491;55.898;2.074;6.691	ID=Hughes13;ID=Hughes19;ID=Hughes2;ID=Hughes50	LINK:chr1:39957757-40083155
Nbeal1	43.579	1	4.07e-11	6.97e-09	4	21.429;9.085;3.978;5.907	ID=Hughes22;ID=Hughes24;ID=Hughes26;ID=Hughes27	LINK:chr1:60237442-60391549
Nedd9	53.738	1	2.29e-13	6.06e-11	4	28.045;3.175;2.798;12.41	ID=Hughes51;ID=Hughes58;ID=Hughes89;ID=Hughes92	LINK:chr13:41405284-41582689
Pam	26.061	1	3.31e-07	2.34e-05	4	3.494;2.883;10.684;3.975	ID=Hughes18;ID=Hughes22;ID=Hughes24;ID=Hughes68	LINK:chr1:99717670-99992209
Phf3	116.927	1	2.98e-27	2.39e-24	4	3.323;50;3.313;3.099	ID=Hughes21;ID=Hughes23;ID=Hughes32;ID=Hughes65	LINK:chr1:30859186-30920101
Pik3c2b	181.963	1	1.81e-41	2.21e-38	4	58.97;3.596;22.349;20.817	ID=Hughes32;ID=Hughes44;ID=Hughes68;ID=Hughes9	LINK:chr1:134942588-135005265
Scai	60.615	1	6.94e-15	2.41e-12	4	2.534;2.9;4.921;15.235	ID=Hughes18;ID=Hughes22;ID=Hughes39;ID=Hughes6	LINK:chr2:38921734-39046250
Sik3	48.482	1	3.33e-12	7.53e-10	4	10.318;3.909;37.331;5.907	ID=Hughes29;ID=Hughes50;ID=Hughes68;ID=Hughes95	LINK:chr9:45820902-46032277
Stau2	25.667	1	4.06e-07	2.78e-05	4	21.256;2.095;8.067;7.423	ID=Hughes19;ID=Hughes2;ID=Hughes29;ID=Hughes45	LINK:chr1:16218890-16509383
2310035C23Rik	36.725	1	1.36e-09	1.63e-07	3	3.788;28.879;45.53	ID=Hughes23;ID=Hughes33;ID=Hughes68	LINK:chr1:107560437-107651708
Arfgef1	40.255	1	2.23e-10	3.02e-08	3	17.136;28.542;3.77	ID=Hughes26;ID=Hughes58;ID=Hughes66	LINK:chr1:10127587-10222751
Clasp1	22.946	1	1.67e-06	0.000103	3	6.591;22.09;7.233	ID=Hughes19;ID=Hughes53;ID=Hughes8	LINK:chr1:120285634-120506039
Col5a2	26.681	1	2.4e-07	1.74e-05	3	5.025;36.748;7.014	ID=Hughes21;ID=Hughes6;ID=Hughes65	LINK:chr1:45431175-45560127
Cspp1	41.204	1	1.37e-10	1.97e-08	3	23.1;10.25;2.28	ID=Hughes27;ID=Hughes29;ID=Hughes44	LINK:chr1:10028298-10126849
Il1rl2	112.749	1	2.45e-26	1.84e-23	3	31.663;2.204;2.257	ID=Hughes29;ID=Hughes6;ID=Hughes8	LINK:chr1:40381471-40422316
Kansl1l	34.526	1	4.21e-09	4.57e-07	3	11.599;27.034;37.829	ID=Hughes23;ID=Hughes51;ID=Hughes95	LINK:chr1:66765816-66864169
Kdsr	110.689	1	6.92e-26	4.88e-23	3	2.628;40.461;6.658	ID=Hughes48;ID=Hughes58;ID=Hughes9	LINK:chr1:108616986-108656319
Mrps9	74.367	1	6.49e-18	2.96e-15	3	3.746;2.183;43.358	ID=Hughes36;ID=Hughes45;ID=Hughes8	LINK:chr1:42908077-42962528
Nck2	41.169	1	1.4e-10	1.98e-08	3	6.504;3.564;11.245	ID=Hughes21;ID=Hughes45;ID=Hughes68	LINK:chr1:43502595-43627363
Nfil3	275.408	1	7.52e-62	1.25e-58	3	10.7;10.812;3.123	ID=Hughes2;ID=Hughes26;ID=Hughes8	LINK:chr13:53062577-53076408
Pign	26.071	1	3.29e-07	2.34e-05	3	3.788;28.879;54.337	ID=Hughes23;ID=Hughes33;ID=Hughes57	LINK:chr1:107414998-107560253
Pik3r5	94.908	1	1.99e-22	1.25e-19	3	12.142;2.385;22.56	ID=Hughes29;ID=Hughes58;ID=Hughes9	LINK:chr11:68245626-68311348
Ptpn14	46.575	1	8.82e-12	1.8e-09	3	39.331;6.746;12.851	ID=Hughes21;ID=Hughes29;ID=Hughes6	LINK:chr1:191552146-191700572
Rnf152	62	1	3.43e-15	1.21e-12	3	6.442;4.563;7.66	ID=Hughes39;ID=Hughes51;ID=Hughes68	LINK:chr1:107173493-107253287
Sgk3	43.753	1	3.73e-11	6.42e-09	3	3.857;4.854;14.849	ID=Hughes15;ID=Hughes46;ID=Hughes62	LINK:chr1:9788210-9892649
Slc9a2	56.116	1	6.83e-14	2.09e-11	3	30.107;20.211;6.777	ID=Hughes10;ID=Hughes15;ID=Hughes43	LINK:chr1:40738556-40825730
Sos1	49.08	1	2.46e-12	5.72e-10	3	5.051;22.503;3.079	ID=Hughes15;ID=Hughes27;ID=Hughes60	LINK:chr17:80793091-80879793
Spats2l	28.206	1	1.09e-07	8.49e-06	3	40.702;50.793;2.143	ID=Hughes46;ID=Hughes55;ID=Hughes6	LINK:chr1:57831704-58005241
Suco	54.851	1	1.3e-13	3.74e-11	3	5.87;5.663;3.41	ID=Hughes10;ID=Hughes66;ID=Hughes9	LINK:chr1:163746242-163806792
Tgfbrap1	93.444	1	4.18e-22	2.56e-19	3	3.929;2.285;5.747	ID=Hughes10;ID=Hughes44;ID=Hughes45	LINK:chr1:43104113-43155467
Tpp2	51.829	1	6.06e-13	1.48e-10	3	19.89;17.173;3.587	ID=Hughes10;ID=Hughes21;ID=Hughes24	LINK:chr1:43990851-44059816
Trip12	32.384	1	1.27e-08	1.24e-06	3	3.28;4.082;21.865	ID=Hughes15;ID=Hughes5;ID=Hughes95	LINK:chr1:84717763-84835879
Vcpip1	125.574	1	3.81e-29	3.29e-26	3	14.807;7.235;11.421	ID=Hughes1;ID=Hughes15;ID=Hughes21	LINK:chr1:9713277-9738463
Wdr69	83.235	1	7.28e-20	3.94e-17	3	15.311;24.831;2.86	ID=Hughes23;ID=Hughes44;ID=Hughes5	LINK:chr1:83156336-83207147

## Sheet: EL only total gCIS
Gene Symbol	Chi-squared	D.F.	P-value	Q-value	# of tumors	Reads per tumor	Tumors with insertions	UCSC link
Erg	3636.73	1	0	0	22	75.987;44.547;56.516;54.147;4.194;19.22;27.928;15.186;55.04;38.237;24.462;33.757;14.911;35.067;50.081;4.381;53.181;3.067;56.222;45.154;28.417;3.74	ID=Hughes102;ID=Hughes106;ID=Hughes11;ID=Hughes14;ID=Hughes17;ID=Hughes3;ID=Hughes30;ID=Hughes4;ID=Hughes40;ID=Hughes41;ID=Hughes61;ID=Hughes75;ID=Hughes76;ID=Hughes78;ID=Hughes82;ID=Hughes84;ID=Hughes85;ID=Hughes88;ID=Hughes90;ID=Hughes91;ID=Hughes96;ID=Hughes97	LINK:chr16:95581810-95751972
Ets1	3582.91	1	0	0	14	2.046;9.159;39.191;3.119;34.656;2.807;3.747;27.047;24.618;3.126;3.912;8.47;5.735;64.664	ID=Hughes101;ID=Hughes16;ID=Hughes25;ID=Hughes37;ID=Hughes4;ID=Hughes41;ID=Hughes72;ID=Hughes75;ID=Hughes82;ID=Hughes85;ID=Hughes88;ID=Hughes90;ID=Hughes91;ID=Hughes94	LINK:chr9:32503626-32565405
Csf3r	5406.25	1	0	0	11	36.457;56.464;4.613;22.382;13.034;8.762;9.581;13.111;4.656;2.849;15.385	ID=Hughes100;ID=Hughes101;ID=Hughes25;ID=Hughes41;ID=Hughes71;ID=Hughes75;ID=Hughes84;ID=Hughes85;ID=Hughes88;ID=Hughes90;ID=Hughes99	LINK:chr4:125701902-125722219
Bach2	444.205	1	0	0	8	86.459;8.104;12.514;4.764;34.486;53.132;36.798;68.948	ID=Hughes102;ID=Hughes106;ID=Hughes3;ID=Hughes72;ID=Hughes75;ID=Hughes91;ID=Hughes94;ID=Hughes96	LINK:chr4:32504409-32673083
Eras	2811.77	1	0	0	6	8.364;3.178;3.87;3.655;3.846;6.904	ID=Hughes101;ID=Hughes16;ID=Hughes25;ID=Hughes72;ID=Hughes75;ID=Hughes88	LINK:chrX:7501401-7505733
Cntnap5b	25.353	1	4.77e-07	2.96e-05	5	22.266;2.035;14.862;2.708;9.957	ID=Hughes4;ID=Hughes40;ID=Hughes41;ID=Hughes61;ID=Hughes96	LINK:chr1:101669341-102382519
Faf1	67.781	1	1.83e-16	3.1e-14	5	4.066;9.458;17.531;2.479;8.087	ID=Hughes71;ID=Hughes75;ID=Hughes86;ID=Hughes90;ID=Hughes99	LINK:chr4:109349231-109636565
Nfia	43.691	1	3.85e-11	3.52e-09	5	2.776;55.912;4.361;4.458;9.229	ID=Hughes102;ID=Hughes75;ID=Hughes78;ID=Hughes82;ID=Hughes84	LINK:chr4:97248633-97785567
Nfyc	315.757	1	1.22e-70	2.36e-67	5	2.911;3.81;16.248;21.877;2.726	ID=Hughes101;ID=Hughes106;ID=Hughes14;ID=Hughes72;ID=Hughes91	LINK:chr4:120430039-120504180
Pde4b	65.704	1	5.24e-16	8.47e-14	5	30.197;2.022;3.822;9.944;21.795	ID=Hughes106;ID=Hughes71;ID=Hughes85;ID=Hughes86;ID=Hughes91	LINK:chr4:101927543-102279867
Bcl2	96.94	1	7.15e-23	3.14e-20	4	8.284;13.452;4.9;81.144	ID=Hughes14;ID=Hughes30;ID=Hughes31;ID=Hughes97	LINK:chr1:108434755-108610867
Cdkn2a	555.139	1	0	0	4	20.273;3.547;2.619;8.079	ID=Hughes101;ID=Hughes14;ID=Hughes82;ID=Hughes88	LINK:chr4:88920376-88940523
Dyrk1a	128.959	1	6.92e-30	5.56e-27	4	2.18;2.151;20.65;6.393	ID=Hughes101;ID=Hughes25;ID=Hughes31;ID=Hughes82	LINK:chr16:94791812-94917126
Ncoa2	74.011	1	7.77e-18	1.67e-15	4	6.514;43;8.761;13.979	ID=Hughes30;ID=Hughes31;ID=Hughes41;ID=Hughes76	LINK:chr1:13129239-13364164
Pkhd1	22.405	1	2.21e-06	0.000124	4	10.236;7.171;4.254;4.536	ID=Hughes3;ID=Hughes37;ID=Hughes4;ID=Hughes40	LINK:chr1:20047859-20608138
Tle1	175.13	1	5.61e-40	5.93e-37	4	8.636;2.2;39.276;2.044	ID=Hughes101;ID=Hughes71;ID=Hughes76;ID=Hughes88	LINK:chr4:71778175-71861953
0610043K17Rik	184.708	1	4.54e-42	5.29e-39	3	2.52;4.947;3.562	ID=Hughes72;ID=Hughes85;ID=Hughes99	LINK:chr4:101026387-101071790
Acer2	183.725	1	7.45e-42	8.25e-39	3	4.246;5.482;10.803	ID=Hughes72;ID=Hughes76;ID=Hughes90	LINK:chr4:86520317-86566785
BC057079	24.029	1	9.49e-07	5.68e-05	3	3.151;7.082;8.307	ID=Hughes71;ID=Hughes78;ID=Hughes82	LINK:chr4:87740533-88056915
Clasp1	44.621	1	2.39e-11	2.24e-09	3	33.453;21.712;2.08	ID=Hughes4;ID=Hughes41;ID=Hughes82	LINK:chr1:120285634-120506039
Fli1	94.554	1	2.39e-22	9.25e-20	3	33.307;11.05;42.696	ID=Hughes75;ID=Hughes76;ID=Hughes99	LINK:chr9:32229792-32348953
Flt3	138.596	1	5.4e-32	5.02e-29	3	3.64;15.146;59.198	ID=Hughes4;ID=Hughes88;ID=Hughes96	LINK:chr5:148142316-148212065
Gigyf1	744.856	1	0	0	3	8.761;29.98;16.037	ID=Hughes106;ID=Hughes17;ID=Hughes94	LINK:chr5:137960107-137969163
Jarid2	46.251	1	1.04e-11	1.02e-09	3	6.291;2.577;47.702	ID=Hughes30;ID=Hughes75;ID=Hughes96	LINK:chr13:44826142-45017012
Kras	191.47	1	1.52e-43	1.86e-40	3	5.53;9.97;2.463	ID=Hughes40;ID=Hughes41;ID=Hughes85	LINK:chr6:145165218-145198751
Megf9	66.635	1	3.27e-16	5.47e-14	3	2.04;62.418;5.972	ID=Hughes102;ID=Hughes78;ID=Hughes82	LINK:chr4:70092960-70195962
Mrps9	135.453	1	2.63e-31	2.27e-28	3	32.536;2.743;2.849	ID=Hughes37;ID=Hughes4;ID=Hughes41	LINK:chr1:42908077-42962528
Mtap2	26.08	1	3.28e-07	2.09e-05	3	6.649;9.069;3.814	ID=Hughes3;ID=Hughes40;ID=Hughes94	LINK:chr1:66221902-66489157
Myo1b	56.157	1	6.69e-14	8.03e-12	3	2.134;9.654;7.674	ID=Hughes40;ID=Hughes41;ID=Hughes78	LINK:chr1:51806609-51972818
Plcl1	22.621	1	1.97e-06	0.000111	3	3.039;8.45;9.931	ID=Hughes16;ID=Hughes40;ID=Hughes49	LINK:chr1:55462789-55811129
Pop7	937.86	1	0	0	3	8.761;29.98;16.037	ID=Hughes106;ID=Hughes17;ID=Hughes94	LINK:chr5:137942666-137943657
Ptpn4	38.841	1	4.6e-10	3.89e-08	3	31.419;2.712;14.149	ID=Hughes14;ID=Hughes37;ID=Hughes4	LINK:chr1:121554669-121733648
Scmh1	61.803	1	3.8e-15	5.26e-13	3	30.004;12.407;5.945	ID=Hughes100;ID=Hughes101;ID=Hughes78	LINK:chr4:120077885-120202804
Stat5b	155.137	1	1.31e-35	1.27e-32	3	3.827;57.886;5.37	ID=Hughes40;ID=Hughes71;ID=Hughes82	LINK:chr11:100642044-100711899
Tbc1d8	104.034	1	1.99e-24	1.03e-21	3	12.822;2.435;4.151	ID=Hughes25;ID=Hughes40;ID=Hughes41	LINK:chr1:39428341-39535592
Trip12	61.339	1	4.81e-15	6.58e-13	3	3.061;7.913;35.303	ID=Hughes16;ID=Hughes4;ID=Hughes41	LINK:chr1:84717763-84835879
