# Supplementary material for: Insertional mutagenesis using the Sleeping Beauty transposon system identifies drivers of erythroleukemia in mice
Source: Sci Rep. 2019 Apr 2;9:5488. doi: 10.1038/s41598-019-41805-x (PMC6445099; doi:10.1038/s41598-019-41805-x)
Supplement: Supplementary file 5 — Table S8 [file 41598_2019_41805_MOESM5_ESM.xlsx]

## Sheet: 3945
Address	Ave % Max Read	Sample ID	% IRL Max	% IRR Max	IRL read #	IRR read #	Gene ID	Orientation		Address	Ave % Max read	Strand	Sample	IRL % Max	IRR % Max	IRL reads	IRR reads	Gene ID	Orientation	CIS Gene
chr1:102727308-102727408	3.811	ID=Hughes35	0	7.622	0	1508				chr1:125192132-125192232	47.498	+	Hughes107	14.708	80.288	975	2399
chr1:104089277-104089377	1.174	ID=Hughes35	2.348	0	587	0				chr1:126259061-126259161	5.338	-	Hughes107	0	10.676	0	319
chr1:11011248-11011348	3.453	ID=Hughes35	6.905	0	1726	0	Prex2	SAME		chr1:127704855-127704955	26.405	-	Hughes107	5.521	47.289	366	1413	Gpr39	OPPOSITE
chr1:111817705-111817805	9.763	ID=Hughes35	19.522	0.005	4880	1				chr1:193037100-193037200	27.137	-	Hughes107	0.091	54.183	6	1619
chr1:112279666-112279766	4.962	ID=Hughes35	9.833	0.091	2458	18				chr1:23268895-23268995	28.166	+	Hughes107	4.224	52.108	280	1557
chr1:115254880-115254980	6.714	ID=Hughes35	6.549	6.879	1637	1361				chr1:26869577-26869677	13.914	+	Hughes107	17.62	10.207	1168	305
chr1:115745406-115745506	9.911	ID=Hughes35	0	19.822	0	3922				chr1:63854674-63854774	18.852	-	Hughes107	15.281	22.423	1013	670
chr1:116258139-116258239	9.332	ID=Hughes35	0.004	18.66	1	3692				chr1:71133450-71133550	32.804	+	Hughes107	5.099	60.509	338	1808	Bard1	OPPOSITE
chr1:117494974-117495074	0.782	ID=Hughes35	1.464	0.101	366	20				chr1:75362460-75362560	7.849	-	Hughes107	5.491	10.207	364	305	Des	OPPOSITE
chr1:124584808-124584908	8.613	ID=Hughes35	11.125	6.1	2781	1207				chr1:81140409-81140509	66.05	+	Hughes107	47.262	84.839	3133	2535	9430031J16Rik	SAME
chr1:125192132-125192232	4.275	ID=Hughes35	0.408	8.142	102	1611				chr1:8496109-8496209	5.508	+	Hughes107	0.106	10.91	7	326	Sntg1	OPPOSITE
chr1:126259061-126259161	0.543	ID=Hughes35	0	1.087	0	215				chr1:95639027-95639127	51.02	-	Hughes107	100	2.041	6629	61	Thap4	SAME
chr1:127704855-127704955	4.325	ID=Hughes35	3.236	5.413	809	1071	Gpr39	OPPOSITE		chr1:99614490-99614590	29.306	-	Hughes107	0.347	58.266	23	1741	Ppip5k2	SAME
chr1:128977209-128977309	1.016	ID=Hughes35	1.452	0.581	363	115				chr11:69402347-69402447	37.268	+	Hughes107	4.556	69.98	302	2091	Trp53	SAME
chr1:134948096-134948196	6.563	ID=Hughes35	12.029	1.097	3007	217	Pik3c2b	SAME		chr13:41447052-41447152	11.593	-	Hughes107	0.83	22.356	55	668	Nedd9	SAME
chr1:152836526-152836626	4.536	ID=Hughes35	9.017	0.056	2254	11	Hmcn1	OPPOSITE		chr14:108196505-108196605	7.346	-	Hughes107	0	14.692	0	439
chr1:161939613-161939713	1.141	ID=Hughes35	0.008	2.274	2	450				chr14:111792669-111792769	17.971	+	Hughes107	0.166	35.776	11	1069
chr1:169292091-169292191	4.784	ID=Hughes35	9.549	0.02	2387	4	Aldh9a1	SAME		chr14:114868930-114869030	6.155	-	Hughes107	12.31	0	816	0
chr1:17298086-17298186	2.863	ID=Hughes35	0.06	5.666	15	1121				chr14:115417973-115418073	11.132	+	Hughes107	6.668	15.596	442	466
chr1:17632605-17632705	1.504	ID=Hughes35	2.796	0.212	699	42				chr14:124995366-124995466	36.949	-	Hughes107	7.03	66.867	466	1998	Fgf14	SAME
chr1:192843216-192843316	0.964	ID=Hughes35	1.872	0.056	468	11	Mfsd7b	SAME		chr14:19944722-19944822	14.758	-	Hughes107	0.03	29.485	2	881
chr1:192845498-192845598	0.566	ID=Hughes35	0	1.132	0	224	Mfsd7b	OPPOSITE		chr14:41155770-41155870	8.297	+	Hughes107	0.664	15.93	44	476
chr1:193037100-193037200	1.529	ID=Hughes35	0	3.058	0	605				chr14:50206771-50206871	18.793	-	Hughes107	6.26	31.325	415	936
chr1:21448257-21448357	1.183	ID=Hughes35	2.236	0.131	559	26	Kcnq5	OPPOSITE		chr14:69034685-69034785	24.224	-	Hughes107	4.707	43.742	312	1307
chr1:23037954-23038054	6.77	ID=Hughes35	0	13.54	0	2679				chr14:87136300-87136400	12.281	+	Hughes107	13.652	10.91	905	326	Diap3	OPPOSITE
chr1:23268895-23268995	4.101	ID=Hughes35	0.976	7.227	244	1430				chr16:95698740-95698840	36.108	-	Hughes107	23.02	49.197	1526	1470	Erg	SAME	YES
chr1:35218607-35218707	1.561	ID=Hughes35	2.996	0.126	749	25				chr16:97669057-97669157	40.934	-	Hughes107	0.543	81.325	36	2430	Mx1	SAME
chr1:45491826-45491926	3.39	ID=Hughes35	6.781	0	1695	0	Col5a2	OPPOSITE		chr17:3947647-3947747	6.637	+	Hughes107	1.795	11.479	119	343
chr1:49037347-49037447	8.577	ID=Hughes35	15.309	1.845	3827	365				chr2:87121027-87121127	8.684	+	Hughes107	0	17.369	0	519
chr1:53155759-53155859	14.537	ID=Hughes35	20.87	8.203	5217	1623				chr4:3879203-3879303	13.358	-	Hughes107	22.432	4.284	1487	128
chr1:54035796-54035896	3.855	ID=Hughes35	0.004	7.707	1	1525	Hecw2	SAME		chr5:81513727-81513827	9.588	+	Hughes107	0	19.177	0	573	Lphn3	SAME
chr1:62645461-62645561	16.325	ID=Hughes35	10.593	22.056	2648	4364	Pard3b	OPPOSITE		chr5:92380744-92380844	21.778	-	Hughes107	41.816	1.74	2772	52	Rchy1	SAME
chr1:63854674-63854774	16.207	ID=Hughes35	24.162	8.253	6040	1633				chr6:17437883-17437983	74.016	+	Hughes107	48.031	100	3184	2988	Met	SAME	YES
chr1:71133450-71133550	9.038	ID=Hughes35	1.424	16.653	356	3295	Bard1	OPPOSITE		chr6:25699636-25699736	36.831	-	Hughes107	7.497	66.165	497	1977	Pot1a	SAME
chr1:81140409-81140509	57.372	ID=Hughes35	64.689	50.056	16171	9904	9430031J16Rik	SAME		chr8:31002145-31002245	15.877	-	Hughes107	8.493	23.26	563	695
chr1:81188275-81188375	5.826	ID=Hughes35	2.312	9.34	578	1848	9430031J16Rik	SAME		chr8:69236392-69236492	17.799	-	Hughes107	10.364	25.234	687	754
chr1:8496109-8496209	1.691	ID=Hughes35	0	3.381	0	669	Sntg1	OPPOSITE		chr8:93522095-93522195	11.168	-	Hughes107	4.465	17.871	296	534	Chd9	OPPOSITE
chr1:87493211-87493311	5.042	ID=Hughes35	0	10.083	0	1995	Sp110	OPPOSITE		chr9:89800059-89800159	12.569	-	Hughes107	0.407	24.732	27	739
chr1:90117150-90117250	2.656	ID=Hughes35	0	5.312	0	1051				chrX:72660290-72660390	19.253	-	Hughes107	33.052	5.455	2191	163	Mtcp1	SAME
chr1:95639027-95639127	48.5	ID=Hughes35	97	0	24248	0	Thap4	SAME
chr1:98613073-98613173	1.832	ID=Hughes35	1.692	1.971	423	390
chr1:99614490-99614590	15.596	ID=Hughes35	0.008	31.184	2	6170	Ppip5k2	SAME
chr10:115915535-115915635	2.559	ID=Hughes35	4.724	0.394	1181	78
chr10:76789796-76789896	3.078	ID=Hughes35	4.088	2.067	1022	409	Adarb1	OPPOSITE
chr11:69401668-69401768	2.357	ID=Hughes35	4.148	0.566	1037	112	Trp53	SAME
chr11:69402347-69402447	3.708	ID=Hughes35	0.012	7.404	3	1465	Trp53	SAME
chr12:113914345-113914445	0.707	ID=Hughes35	0.06	1.354	15	268
chr12:32412460-32412560	0.535	ID=Hughes35	1.036	0.035	259	7	Cog5	OPPOSITE
chr13:34849289-34849389	13.232	ID=Hughes35	5	21.465	1250	4247
chr14:10302450-10302550	2.805	ID=Hughes35	5.576	0.035	1394	7
chr14:107830833-107830933	1.914	ID=Hughes35	3.716	0.111	929	22
chr14:108194687-108194787	3.351	ID=Hughes35	6.693	0.01	1673	2
chr14:10845057-10845157	1.806	ID=Hughes35	0.424	3.189	106	631	Fhit	OPPOSITE
chr14:108770987-108771087	0.788	ID=Hughes35	1.552	0.025	388	5
chr14:114868930-114869030	18.965	ID=Hughes35	37.931	0	9482	0
chr14:115417973-115418073	3.658	ID=Hughes35	5.38	1.936	1345	383
chr14:119398092-119398192	0.61	ID=Hughes35	1.22	0	305	0	Uggt2	OPPOSITE
chr14:124995366-124995466	30.877	ID=Hughes35	15.629	46.124	3907	9126	Fgf14	SAME
chr14:13218881-13218981	1.826	ID=Hughes35	3.652	0	913	0	Cadps	OPPOSITE
chr14:19050807-19050907	0.545	ID=Hughes35	1.02	0.071	255	14	Nr1d2	SAME
chr14:24721233-24721333	0.739	ID=Hughes35	1.316	0.162	329	32	Kcnma1	OPPOSITE
chr14:24880213-24880313	2.027	ID=Hughes35	0.264	3.791	66	750
chr14:34532163-34532263	8.941	ID=Hughes35	17.605	0.278	4401	55
chr14:35983072-35983172	12.092	ID=Hughes35	3.26	20.924	815	4140	Grid1	OPPOSITE
chr14:37385321-37385421	1.801	ID=Hughes35	3.076	0.526	769	104
chr14:39972714-39972814	0.864	ID=Hughes35	0	1.728	0	342	Nrg3	SAME
chr14:40596778-40596878	11.269	ID=Hughes35	22.538	0	5634	0
chr14:46740781-46740881	0.935	ID=Hughes35	1.704	0.167	426	33
chr14:49141188-49141288	1.609	ID=Hughes35	1.404	1.814	351	359
chr14:51145965-51146065	13.033	ID=Hughes35	25.954	0.111	6488	22
chr14:59471257-59471357	0.728	ID=Hughes35	0	1.456	0	288
chr14:85592237-85592337	5.069	ID=Hughes35	0	10.138	0	2006
chr14:85592337-85592437	0.986	ID=Hughes35	1.972	0	493	0
chr14:86240986-86241086	12.031	ID=Hughes35	24.058	0.005	6014	1
chr14:87136300-87136400	27.689	ID=Hughes35	52.564	2.815	13140	557	Diap3	OPPOSITE
chr14:89748658-89748758	8.428	ID=Hughes35	7.697	9.158	1924	1812
chr14:92517581-92517681	2.106	ID=Hughes35	4.16	0.051	1040	10
chr14:94536487-94536587	4.872	ID=Hughes35	0.004	9.739	1	1927
chr15:64309456-64309556	1.514	ID=Hughes35	1.668	1.36	417	269
chr16:17307276-17307376	3.895	ID=Hughes35	0.148	7.642	37	1512	Pi4ka	OPPOSITE
chr16:21676288-21676388	1.031	ID=Hughes35	0	2.062	0	408	2510009E07Rik	OPPOSITE
chr16:4138620-4138720	1.192	ID=Hughes35	1.68	0.703	420	139	Crebbp	OPPOSITE
chr16:47869574-47869674	0.64	ID=Hughes35	1.28	0	320	0
chr16:95698740-95698840	62.597	ID=Hughes35	25.194	100	6298	19786	Erg	SAME
chr16:97669057-97669157	43.197	ID=Hughes35	0.56	85.833	140	16983	Mx1	SAME
chr17:38269758-38269858	6.944	ID=Hughes35	4.624	9.264	1156	1833
chr17:43394606-43394706	8.264	ID=Hughes35	7.073	9.456	1768	1871
chr17:51411459-51411559	4.987	ID=Hughes35	7.321	2.653	1830	525
chr17:64607454-64607554	6.606	ID=Hughes35	8.465	4.746	2116	939
chr17:70917867-70917967	3.233	ID=Hughes35	1.024	5.443	256	1077	Dlgap1	SAME
chr17:78041486-78041586	2.577	ID=Hughes35	3.264	1.89	816	374
chr17:78280913-78281013	5.423	ID=Hughes35	5.696	5.15	1424	1019
chr17:78877930-78878030	0.756	ID=Hughes35	1.512	0	378	0
chr17:81951551-81951651	5.014	ID=Hughes35	2.892	7.136	723	1412	Slc8a1	OPPOSITE
chr18:11806672-11806772	1.152	ID=Hughes35	1.9	0.404	475	80
chr18:12179014-12179114	4.409	ID=Hughes35	0.084	8.733	21	1728	6030446N20Rik	SAME
chr2:117174460-117174560	5.487	ID=Hughes35	10.945	0.03	2736	6
chr2:15289489-15289589	2.403	ID=Hughes35	0	4.806	0	951
chr2:17763843-17763943	1.022	ID=Hughes35	1.428	0.617	357	122
chr2:26321460-26321560	4.874	ID=Hughes35	9.713	0.035	2428	7	Notch1	SAME
chr2:28925943-28926043	8.488	ID=Hughes35	13.377	3.599	3344	712	Ttf1	OPPOSITE
chr2:37861043-37861143	1.269	ID=Hughes35	0.976	1.562	244	309	Dennd1a	SAME
chr2:6115529-6115629	4.196	ID=Hughes35	8.361	0.03	2090	6	Echdc3	SAME
chr2:63728360-63728460	0.864	ID=Hughes35	0	1.728	0	342
chr2:68497245-68497345	1.486	ID=Hughes35	0.196	2.775	49	549	4932414N04Rik	SAME
chr2:75053291-75053391	2.6	ID=Hughes35	0	5.201	0	1029
chr3:42255725-42255825	0.699	ID=Hughes35	0.084	1.314	21	260
chr3:81145037-81145137	3.648	ID=Hughes35	7.257	0.04	1814	8
chr4:3879203-3879303	33.617	ID=Hughes35	67.209	0.025	16801	5
chr4:94361085-94361185	3.379	ID=Hughes35	0.092	6.666	23	1319
chr5:151163837-151163937	3.822	ID=Hughes35	3.444	4.2	861	831	Fry	SAME
chr5:62948921-62949021	2.317	ID=Hughes35	1.752	2.881	438	570
chr5:74499151-74499251	4.194	ID=Hughes35	0.276	8.112	69	1605
chr5:81513727-81513827	4.526	ID=Hughes35	0	9.052	0	1791	Lphn3	SAME
chr5:88811285-88811385	1.635	ID=Hughes35	0.036	3.235	9	640	Amtn	OPPOSITE
chr5:88824959-88825059	1.705	ID=Hughes35	1.484	1.926	371	381
chr5:90122054-90122154	4.293	ID=Hughes35	2.176	6.409	544	1268	Adamts3	SAME
chr5:92380744-92380844	16.73	ID=Hughes35	33.459	0	8364	0	Rchy1	SAME
chr5:97899072-97899172	1.148	ID=Hughes35	2.296	0	574	0
chr6:15145160-15145260	3.441	ID=Hughes35	4.8	2.082	1200	412	Foxp2	OPPOSITE
chr6:17415321-17415421	0.786	ID=Hughes35	1.208	0.364	302	72	Met	SAME
chr6:17437883-17437983	22.298	ID=Hughes35	31.891	12.706	7972	2514	Met	SAME
chr6:17496064-17496164	5.268	ID=Hughes35	0.012	10.523	3	2082	Met	OPPOSITE
chr6:25699636-25699736	24.857	ID=Hughes35	7.245	42.469	1811	8403	Pot1a	SAME
chr7:130091010-130091110	5.696	ID=Hughes35	8.101	3.29	2025	651
chr7:25388518-25388618	10.113	ID=Hughes35	7.797	12.428	1949	2459	Ethe1	OPPOSITE
chr7:47356918-47357018	3.952	ID=Hughes35	0.884	7.02	221	1389
chr7:74593275-74593375	13.219	ID=Hughes35	0.1	26.337	25	5211
chr8:30838652-30838752	7.419	ID=Hughes35	14.581	0.258	3645	51
chr8:31002145-31002245	11.754	ID=Hughes35	22.214	1.294	5553	256
chr8:69236392-69236492	10.748	ID=Hughes35	15.437	6.06	3859	1199
chr8:89510169-89510269	1.473	ID=Hughes35	0.272	2.674	68	529
chr8:92143912-92144012	1.868	ID=Hughes35	0.016	3.72	4	736
chr9:75071386-75071486	3.636	ID=Hughes35	0.08	7.192	20	1423	Myo5a	OPPOSITE
chr9:89800059-89800159	5.975	ID=Hughes35	0.008	11.943	2	2363
chrX:72660290-72660390	50.205	ID=Hughes35	100	0.409	24998	81	Mtcp1	SAME
chrY:2901581-2901681	9.928	ID=Hughes35	0.024	19.832	6	3924
Lost

## Sheet: 4230
Address	Ave % Max Read	Sample ID	% IRL Max	% IRR Max	IRL read #	IRR read #	Gene ID	Orientation		Address	Ave % Max read	Strand	Sample	IRL % Max	IRR % Max	IRL reads	IRR reads	Gene ID	Orientation
chr1:43289681-43289781	6.391	ID=Hughes71	11.718	1.063	3604	1907				chr10:94769785-94769885	21.293	-	Hughes108	0.743	41.843	32	1503	Cradd	SAME
chr1:43295457-43295557	17.11	ID=Hughes71	27.478	6.741	8451	12088				chr16:95694656-95694756	68.459	-	Hughes108	36.919	100	1589	3592	Erg	SAME
chr1:43526572-43526672	0.788	ID=Hughes71	1.476	0.1	454	180	Nck2	OPPOSITE		chr2:18074643-18074743	8.321	+	Hughes108	5.088	11.553	219	415	Mllt10	SAME
chr11:100667588-100667688	57.886	ID=Hughes71	15.773	100	4851	179324	Stat5b	SAME		chr3:9595784-9595884	67.108	+	Hughes108	100	34.215	4304	1229	Zfp704	OPPOSITE
chr11:105846351-105846451	0.51	ID=Hughes71	1.021	0	314	0	Ace	OPPOSITE		chr4:115742901-115743001	13.125	+	Hughes108	7.598	18.653	327	670	Uqcrh	OPPOSITE
chr11:118897534-118897634	0.997	ID=Hughes71	1.99	0.004	612	7				chr4:120476918-120477018	50.247	-	Hughes108	76.301	24.193	3284	869	Nfyc	SAME
chr11:93892042-93892142	1.575	ID=Hughes71	3.151	0	969	0	Spag9	OPPOSITE		chr4:122644740-122644840	11.05	+	Hughes108	12.523	9.577	539	344
chr12:104384071-104384171	0.93	ID=Hughes71	1.85	0.011	569	20	Unc79	SAME		chr4:130317045-130317145	50.116	-	Hughes108	81.273	18.959	3498	681	Pum1	OPPOSITE
chr12:64519147-64519247	1.47	ID=Hughes71	2.939	0	904	0				chr4:136405306-136405406	15.844	-	Hughes108	1.092	30.596	47	1099
chr13:25049027-25049127	5.439	ID=Hughes71	2.819	8.059	867	14451	Gpld1	SAME		chr4:13766855-13766955	22.776	+	Hughes108	14.707	30.846	633	1108	Runx1t1	SAME
chr14:105373304-105373404	0.857	ID=Hughes71	0	1.714	0	3074				chr4:144596680-144596780	20.541	-	Hughes108	28.834	12.249	1241	440	Vps13d	SAME
chr14:117965066-117965166	2.648	ID=Hughes71	5.28	0.016	1624	29	Gpc6	SAME		chr4:24488027-24488127	17.348	+	Hughes108	0.953	33.742	41	1212	F730047E07Rik	SAME
chr14:18799522-18799622	0.787	ID=Hughes71	1.359	0.215	418	385	Thrb	OPPOSITE		chr4:32511174-32511274	10.232	+	Hughes108	10.386	10.078	447	362	Bach2	SAME
chr14:85238520-85238620	0.581	ID=Hughes71	1.161	0	357	0				chr5:125822379-125822479	28.996	-	Hughes108	14.312	43.68	616	1569
chr14:85286038-85286138	3.831	ID=Hughes71	5.723	1.939	1760	3477				chr5:75542574-75542674	16.907	-	Hughes108	0.767	33.046	33	1187
chr15:3463222-3463322	0.736	ID=Hughes71	1.32	0.151	406	271	Ghr	SAME		chr6:95071673-95071773	51.703	+	Hughes108	62.314	41.091	2682	1476	Kbtbd8	SAME
chr15:3495914-3496014	1.195	ID=Hughes71	2.39	0	735	0	Ghr	SAME		chr8:8800937-8801037	20.878	-	Hughes108	40.892	0.863	1760	31
chr15:64072715-64072815	1.848	ID=Hughes71	3.525	0.171	1084	306	Asap1	SAME		chr9:60220613-60220713	12.006	-	Hughes108	3.996	20.017	172	719	Thsd4	SAME
chr15:78323068-78323168	2.709	ID=Hughes71	5.264	0.154	1619	277	Il2rb	SAME
chr16:89606287-89606387	0.655	ID=Hughes71	1.158	0.153	356	275
chr17:33915030-33915130	0.948	ID=Hughes71	1.746	0.149	537	268	Angptl4	SAME
chr17:37400043-37400143	0.598	ID=Hughes71	1.193	0.002	367	4	Olfr98	OPPOSITE
chr17:37470209-37470309	1.853	ID=Hughes71	3.06	0.647	941	1161
chr17:80851214-80851314	0.668	ID=Hughes71	1.327	0.009	408	17	Sos1	SAME
chr17:83473025-83473125	0.551	ID=Hughes71	1.096	0.006	337	10
chr18:51014869-51014969	2.076	ID=Hughes71	2.666	1.486	820	2665
chr18:51759383-51759483	0.855	ID=Hughes71	1.71	0	526	0
chr18:52474238-52474338	5.516	ID=Hughes71	9.722	1.31	2990	2349
chr18:53012994-53013094	4.105	ID=Hughes71	0.023	8.187	7	14681	Sncaip	SAME
chr18:61229234-61229334	0.63	ID=Hughes71	1.014	0.246	312	442	Pdgfrb	SAME
chr18:90262350-90262450	0.861	ID=Hughes71	1.72	0.002	529	4
chr18:90694141-90694241	0.788	ID=Hughes71	0	1.576	0	2826	Tmx3	SAME
chr19:29324060-29324160	0.699	ID=Hughes71	1.395	0.003	429	5
chr19:48239811-48239911	3.664	ID=Hughes71	7.066	0.263	2173	472
chr19:48355301-48355401	1.576	ID=Hughes71	3.063	0.089	942	160	Sorcs3	SAME
chr2:23506808-23506908	0.634	ID=Hughes71	1.268	0.001	390	1
chr2:68202259-68202359	1.015	ID=Hughes71	2.029	0.001	624	1	Stk39	SAME
chr3:108324413-108324513	8.302	ID=Hughes71	16.332	0.272	5023	488	5330417C22Rik	OPPOSITE
chr3:110049704-110049804	0.802	ID=Hughes71	1.008	0.597	310	1071	Prmt6	OPPOSITE
chr3:121166604-121166704	2.089	ID=Hughes71	2.51	1.668	772	2992	Slc44a3	SAME
chr4:100886323-100886423	0.608	ID=Hughes71	1.213	0.002	373	3	Jak1	SAME
chr4:100901431-100901531	0.713	ID=Hughes71	1.388	0.038	427	68	Jak1	SAME
chr4:100920193-100920293	0.988	ID=Hughes71	1.905	0.071	586	127	Jak1	SAME
chr4:100920966-100921066	1.418	ID=Hughes71	2.107	0.729	648	1308	Jak1	SAME
chr4:101957611-101957711	2.022	ID=Hughes71	3.811	0.234	1172	420	Pde4b	OPPOSITE
chr4:104743760-104743860	50.697	ID=Hughes71	100	1.394	30755	2500	Prkaa2	SAME
chr4:104963137-104963237	0.691	ID=Hughes71	1.382	0	425	0
chr4:105998693-105998793	0.648	ID=Hughes71	1.297	0	399	0	Usp24	SAME
chr4:109460958-109461058	4.066	ID=Hughes71	7.082	1.05	2178	1883	Faf1	SAME
chr4:110835688-110835788	1.153	ID=Hughes71	2.214	0.091	681	164	Agbl4	OPPOSITE
chr4:114603681-114603781	8.441	ID=Hughes71	15.367	1.514	4726	2715
chr4:116535271-116535371	0.654	ID=Hughes71	0.085	1.223	26	2194
chr4:116994107-116994207	0.671	ID=Hughes71	1.343	0	413	0	Rnf220	SAME
chr4:11729691-11729791	32.218	ID=Hughes71	59.587	4.848	18326	8694	Cdh17	OPPOSITE
chr4:119458316-119458416	1.021	ID=Hughes71	2.042	0	628	0
chr4:119585606-119585706	1.727	ID=Hughes71	3.043	0.41	936	735	Hivep3	SAME
chr4:119630015-119630115	6.714	ID=Hughes71	12.925	0.502	3975	901	Hivep3	SAME
chr4:119686953-119687053	7.708	ID=Hughes71	15.119	0.298	4650	535	Hivep3	SAME
chr4:119700956-119701056	1.346	ID=Hughes71	2.354	0.337	724	604	Hivep3	SAME
chr4:124196607-124196707	0.735	ID=Hughes71	1.47	0	452	0
chr4:125683733-125683833	0.972	ID=Hughes71	1.375	0.569	423	1021	Csf3r
chr4:125688716-125688816	13.034	ID=Hughes71	25.102	0.965	7720	1730	Csf3r
chr4:125697909-125698009	0.685	ID=Hughes71	1.362	0.008	419	15	Csf3r
chr4:133455248-133455348	0.92	ID=Hughes71	1.84	0	566	0
chr4:13534375-13534475	2.569	ID=Hughes71	4.998	0.139	1537	250
chr4:137689168-137689268	3.252	ID=Hughes71	6.503	0.002	2000	4	Eif4g3	OPPOSITE
chr4:141868166-141868266	3.081	ID=Hughes71	6.158	0.004	1894	8
chr4:151800742-151800842	0.793	ID=Hughes71	1.583	0.004	487	7	Kcnab2	OPPOSITE
chr4:19604891-19604991	0.822	ID=Hughes71	1.421	0.222	437	398	Wwp1	SAME
chr4:21835691-21835791	0.695	ID=Hughes71	1.138	0.252	350	451	Coq3	OPPOSITE
chr4:22123351-22123451	1.161	ID=Hughes71	1.164	1.158	358	2076
chr4:24426128-24426228	2.934	ID=Hughes71	4.572	1.297	1406	2326	F730047E07Rik	OPPOSITE
chr4:33092694-33092794	3.192	ID=Hughes71	0.055	6.329	17	11350	Rragd	SAME
chr4:34334841-34334941	1.397	ID=Hughes71	2.793	0	859	0
chr4:3476994-3477094	2.494	ID=Hughes71	4.988	0.001	1534	1	Tmem68	SAME
chr4:36358214-36358314	0.515	ID=Hughes71	1.021	0.01	314	18	Lingo2	SAME
chr4:37158161-37158261	0.827	ID=Hughes71	1.229	0.425	378	763
chr4:38936991-38937091	0.725	ID=Hughes71	1.45	0	446	0
chr4:39810402-39810502	0.819	ID=Hughes71	1.636	0.001	503	2
chr4:44766948-44767048	1.35	ID=Hughes71	2.139	0.561	658	1006
chr4:47742067-47742167	0.942	ID=Hughes71	1.743	0.141	536	253
chr4:53013164-53013264	1.369	ID=Hughes71	2.601	0.136	800	243	Nipsnap3a	OPPOSITE
chr4:53385051-53385151	1.585	ID=Hughes71	3.089	0.082	950	147
chr4:54436815-54436915	2.031	ID=Hughes71	3.999	0.064	1230	114
chr4:59906000-59906100	0.809	ID=Hughes71	1.619	0	498	0	Snx30	SAME
chr4:61912334-61912434	1.583	ID=Hughes71	3.154	0.011	970	20
chr4:6307084-6307184	2.707	ID=Hughes71	4.728	0.685	1454	1229	Sdcbp	SAME
chr4:63476530-63476630	0.625	ID=Hughes71	1.249	0	384	0
chr4:64645347-64645447	0.559	ID=Hughes71	1.115	0.003	343	6
chr4:66249310-66249410	1.677	ID=Hughes71	2.887	0.466	888	836
chr4:68161608-68161708	0.533	ID=Hughes71	1.066	0	328	0
chr4:70872729-70872829	0.639	ID=Hughes71	1.167	0.11	359	198
chr4:71029430-71029530	3.327	ID=Hughes71	6.653	0.001	2046	1
chr4:71468654-71468754	4.136	ID=Hughes71	6.783	1.489	2086	2671
chr4:71794583-71794683	2.2	ID=Hughes71	4.165	0.236	1281	423	Tle1	SAME
chr4:72083686-72083786	0.839	ID=Hughes71	1.678	0.001	516	2
chr4:72084048-72084148	0.695	ID=Hughes71	1.388	0.003	427	5
chr4:72287733-72287833	0.996	ID=Hughes71	1.681	0.311	517	558
chr4:72481501-72481601	0.647	ID=Hughes71	0	1.295	0	2323
chr4:72790055-72790155	1.907	ID=Hughes71	3.752	0.063	1154	113
chr4:72984206-72984306	0.95	ID=Hughes71	0.406	1.494	125	2679
chr4:73453476-73453576	3.462	ID=Hughes71	0.013	6.91	4	12392
chr4:75061963-75062063	0.937	ID=Hughes71	1.857	0.017	571	31
chr4:75406350-75406450	1.227	ID=Hughes71	2.448	0.006	753	10
chr4:76336849-76336949	5.729	ID=Hughes71	7.615	3.843	2342	6891
chr4:77618456-77618556	0.9	ID=Hughes71	1.642	0.158	505	283
chr4:78651078-78651178	1.44	ID=Hughes71	2.673	0.206	822	369
chr4:78736967-78737067	0.517	ID=Hughes71	1.034	0	318	0
chr4:80638324-80638424	0.994	ID=Hughes71	1.987	0.001	611	1
chr4:80830183-80830283	4.303	ID=Hughes71	8.603	0.002	2646	4
chr4:81989358-81989458	11.927	ID=Hughes71	16.488	7.366	5071	13209	Nfib	OPPOSITE
chr4:82013559-82013659	12.714	ID=Hughes71	25.407	0.022	7814	40	Nfib	SAME
chr4:83245910-83246010	0.725	ID=Hughes71	1.45	0.001	446	1	4930473A06Rik	SAME
chr4:86729348-86729448	1.854	ID=Hughes71	3.528	0.18	1085	323	Slc24a2	SAME
chr4:87974668-87974768	3.151	ID=Hughes71	0.036	6.266	11	11236	BC057079	SAME
chr4:88321882-88321982	1.663	ID=Hughes71	3.326	0	1023	0
chr4:89561022-89561122	0.67	ID=Hughes71	1.093	0.248	336	445
chr4:91995973-91996073	1.641	ID=Hughes71	2.985	0.297	918	533
chr4:92501072-92501172	1.772	ID=Hughes71	3.544	0.001	1090	1
chr4:9706800-9706900	1.128	ID=Hughes71	2.244	0.012	690	21	4930412C18Rik	SAME
chr4:97684596-97684696	0.911	ID=Hughes71	0.676	1.146	208	2055	Nfia	SAME
chr4:99192091-99192191	1.704	ID=Hughes71	3.401	0.007	1046	13
chr5:28496494-28496594	1.428	ID=Hughes71	2.855	0.001	878	1	En2	SAME
chr5:28496496-28496596	7.354	ID=Hughes71	14.707	0	4523	0	En2	SAME
chr5:63976642-63976742	6.136	ID=Hughes71	12.252	0.019	3768	34
chr5:77074004-77074104	0.621	ID=Hughes71	1.242	0	382	0	Cep135	SAME
chr6:137521302-137521402	0.707	ID=Hughes71	1.414	0	435	0	Eps8	OPPOSITE
chr7:100033025-100033125	0.873	ID=Hughes71	1.658	0.089	510	160	Prcp	OPPOSITE
chr7:101011601-101011701	1.178	ID=Hughes71	2.322	0.034	714	61
chr7:151722912-151723012	1.905	ID=Hughes71	2.413	1.397	742	2506	Ppfia1	OPPOSITE
chr7:58855379-58855479	3.284	ID=Hughes71	5.687	0.881	1749	1579
chr7:72588667-72588767	0.652	ID=Hughes71	1.304	0	401	0
chr8:13132398-13132498	0.515	ID=Hughes71	1.011	0.019	311	34	Cul4a	SAME
chr8:9395468-9395568	4.238	ID=Hughes71	8.015	0.46	2465	825	Fam155a	SAME
chr9:118932905-118933005	0.679	ID=Hughes71	1.307	0.051	402	92	Ctdspl	SAME
chr9:56068904-56069004	0.592	ID=Hughes71	1.184	0	364	0	C230081A13Rik	SAME
chrX:39218203-39218303	1.985	ID=Hughes71	3.964	0.006	1219	10	Thoc2	SAME

## Sheet: 4456
Address	Ave % Max Read	Sample ID	% IRL Max	% IRR Max	IRL read #	IRR read #	Gene ID	Orientation		Address	Ave % Max read	Strand	Sample	IRL % Max	IRR % Max	IRL reads	IRR reads	Gene ID	Orientation
chr10:61824408-61824508	2.498	ID=Hughes91	0.6	4.397	485	1073	Hk1	SAME		chr1:9932536-9932636	12.052	+	Hughes109	17.351	6.754	1609	350	Snhg6	OPPOSITE
chr10:86373841-86373941	0.929	ID=Hughes91	1.859	0	1502	0	Stab2	SAME		chr10:40294823-40294923	36.004	-	Hughes109	24.631	47.376	2284	2455	Slc22a16	OPPOSITE
chr11:116643811-116643911	1.166	ID=Hughes91	0.074	2.258	60	551				chr16:95621220-95621320	18.221	-	Hughes109	18.786	17.657	1742	915	Erg	SAME
chr11:119490574-119490674	1.324	ID=Hughes91	0.217	2.43	175	593	Rptor	OPPOSITE		chr4:101931282-101931382	9.961	+	Hughes109	15.098	4.824	1400	250	Pde4b	SAME
chr12:74881314-74881414	1.863	ID=Hughes91	0.358	3.368	289	822				chr4:108708000-108708100	32.274	+	Hughes109	36.817	27.731	3414	1437	Nrd1	SAME
chr12:7859371-7859471	2.503	ID=Hughes91	0	5.007	0	1222				chr4:18548895-18548995	63.513	-	Hughes109	27.025	100	2506	5182
chr14:71758889-71758989	1.154	ID=Hughes91	0.976	1.332	788	325				chr4:32481865-32481965	34.176	+	Hughes109	28.869	39.483	2677	2046
chr15:103410328-103410428	2.412	ID=Hughes91	0.022	4.802	18	1172				chr4:46189542-46189642	80.779	+	Hughes109	100	61.559	9273	3190	Xpa	OPPOSITE
chr15:80883861-80883961	1.415	ID=Hughes91	1.671	1.16	1350	283	Mkl1	OPPOSITE		chr4:64007543-64007643	23.693	-	Hughes109	10.816	36.569	1003	1895
chr15:96986052-96986152	1.157	ID=Hughes91	0.007	2.307	6	563				chr4:66406643-66406743	5.715	+	Hughes109	10.676	0.753	990	39
chr16:95621220-95621320	45.154	ID=Hughes91	81.35	8.958	65713	2186	Erg	SAME		chr8:47931240-47931340	15.512	-	Hughes109	11.862	19.162	1100	993	Irf2	OPPOSITE
chr17:53154129-53154229	0.925	ID=Hughes91	0.01	1.84	8	449				chr8:94079118-94079218	5.604	+	Hughes109	0.054	11.154	5	578	Fto	SAME
chr19:48650283-48650383	0.942	ID=Hughes91	0.709	1.176	573	287	Sorcs3	OPPOSITE		chr9:92151085-92151185	16.106	+	Hughes109	32.212	0	2987	0	Plscr1	SAME
chr4:100689086-100689186	1.595	ID=Hughes91	2.662	0.529	2150	129
chr4:101931282-101931382	21.795	ID=Hughes91	43.488	0.102	35129	25	Pde4b	SAME
chr4:106388850-106388950	7.829	ID=Hughes91	0.905	14.752	731	3600	Gm1027	SAME
chr4:107597085-107597185	1.971	ID=Hughes91	2.549	1.393	2059	340
chr4:108708000-108708100	48.279	ID=Hughes91	19.399	77.159	15670	18830	Nrd1	SAME
chr4:120483661-120483761	2.726	ID=Hughes91	3.734	1.717	3016	419	Nfyc	SAME
chr4:128846121-128846221	0.746	ID=Hughes91	1.472	0.02	1189	5	S100pbp	SAME
chr4:130556160-130556260	4.665	ID=Hughes91	3.924	5.405	3170	1319
chr4:131057597-131057697	1.569	ID=Hughes91	1.224	1.914	989	467
chr4:134429278-134429378	0.857	ID=Hughes91	1.209	0.504	977	123	Rhd	OPPOSITE
chr4:14277671-14277771	1.443	ID=Hughes91	2.628	0.258	2123	63
chr4:15658487-15658587	0.683	ID=Hughes91	1.367	0	1104	0
chr4:15659722-15659822	1.322	ID=Hughes91	0.563	2.082	455	508
chr4:21563163-21563263	1.378	ID=Hughes91	2.285	0.471	1846	115
chr4:22584284-22584384	1.256	ID=Hughes91	1.328	1.184	1073	289
chr4:24309338-24309438	1.05	ID=Hughes91	2.101	0	1697	0
chr4:24650604-24650704	3.577	ID=Hughes91	0.979	6.175	791	1507	Klhl32	OPPOSITE
chr4:26148263-26148363	2.077	ID=Hughes91	1.77	2.385	1430	582
chr4:26161817-26161917	5.253	ID=Hughes91	0	10.506	0	2564
chr4:32389323-32389423	50.578	ID=Hughes91	100	1.156	80778	282
chr4:32440614-32440714	8.99	ID=Hughes91	1.536	16.444	1241	4013
chr4:32481865-32481965	10.383	ID=Hughes91	5.083	15.682	4106	3827
chr4:32517357-32517457	53.132	ID=Hughes91	49.417	56.847	39918	13873	Bach2	SAME
chr4:32559879-32559979	1.07	ID=Hughes91	0.079	2.061	64	503	Bach2	SAME
chr4:37487120-37487220	1.012	ID=Hughes91	1.856	0.168	1499	41
chr4:39169446-39169546	0.837	ID=Hughes91	0.073	1.602	59	391
chr4:40162598-40162698	1.321	ID=Hughes91	0.11	2.532	89	618	Ddx58	OPPOSITE
chr4:45112220-45112320	11.673	ID=Hughes91	2.242	21.103	1811	5150
chr4:45487372-45487472	6.513	ID=Hughes91	7.596	5.429	6136	1325	Shb	SAME
chr4:46364793-46364893	2.124	ID=Hughes91	1.81	2.438	1462	595
chr4:49178314-49178414	1.514	ID=Hughes91	3.027	0	2445	0	E130309F12Rik	SAME
chr4:51567777-51567877	4.391	ID=Hughes91	0.014	8.769	11	2140
chr4:5178955-5179055	0.79	ID=Hughes91	1.26	0.32	1018	78
chr4:52170118-52170218	2.735	ID=Hughes91	4.273	1.197	3452	292
chr4:54010280-54010380	0.619	ID=Hughes91	1.238	0	1000	0
chr4:54054978-54055078	5.92	ID=Hughes91	5.239	6.601	4232	1611
chr4:55966118-55966218	1.51	ID=Hughes91	1.024	1.996	827	487
chr4:56713609-56713709	0.532	ID=Hughes91	0	1.065	0	260
chr4:57364718-57364818	2.106	ID=Hughes91	0	4.212	0	1028
chr4:63630096-63630196	1.902	ID=Hughes91	0.687	3.118	555	761	Tnc	OPPOSITE
chr4:64007543-64007643	6.52	ID=Hughes91	4.585	8.454	3704	2063
chr4:66184638-66184738	0.675	ID=Hughes91	0.215	1.135	174	277
chr4:66429905-66430005	4.316	ID=Hughes91	2.686	5.946	2170	1451
chr4:66956187-66956287	26.652	ID=Hughes91	26.989	26.315	21801	6422
chr4:67407080-67407180	1.282	ID=Hughes91	0	2.565	0	626
chr4:67561442-67561542	1.177	ID=Hughes91	0.693	1.66	560	405
chr4:67739702-67739802	2.505	ID=Hughes91	0.051	4.958	41	1210
chr4:67817337-67817437	3.658	ID=Hughes91	7.315	0	5909	0
chr4:71106443-71106543	1.256	ID=Hughes91	1.193	1.319	964	322
chr4:73365154-73365254	56.157	ID=Hughes91	12.313	100	9946	24404	Rasef	SAME
chr4:74307196-74307296	12.845	ID=Hughes91	0.002	25.688	2	6269
chr4:74435173-74435273	1.123	ID=Hughes91	1.554	0.693	1255	169
chr4:75523896-75523996	16.101	ID=Hughes91	31.885	0.316	25756	77
chr4:76265247-76265347	3.897	ID=Hughes91	1.325	6.47	1070	1579
chr4:77642238-77642338	0.816	ID=Hughes91	0.115	1.516	93	370
chr4:78491193-78491293	0.726	ID=Hughes91	0	1.451	0	354
chr4:78650610-78650710	7.13	ID=Hughes91	11.388	2.872	9199	701
chr4:81241650-81241750	3.027	ID=Hughes91	0.515	5.54	416	1352
chr4:82122881-82122981	2.038	ID=Hughes91	3.671	0.406	2965	99	Nfib	SAME
chr4:86825822-86825922	5.665	ID=Hughes91	6.118	5.212	4942	1272	Slc24a2	SAME
chr4:89509262-89509362	0.507	ID=Hughes91	1.014	0	819	0
chr4:96653550-96653650	1.815	ID=Hughes91	0.531	3.098	429	756
chr4:97974610-97974710	1.756	ID=Hughes91	0	3.512	0	857
chr5:28496775-28496875	3.61	ID=Hughes91	7.219	0	5831	0	En2	SAME
chr5:47705966-47706066	0.591	ID=Hughes91	0.043	1.139	35	278
chr6:135113932-135114032	1.173	ID=Hughes91	0.092	2.254	74	550	Hebp1	OPPOSITE
chr6:148541812-148541912	0.648	ID=Hughes91	1.229	0.066	993	16
chr7:104361921-104362021	0.773	ID=Hughes91	1.546	0	1249	0	Gab2	OPPOSITE
chr7:138489204-138489304	0.613	ID=Hughes91	0.05	1.176	40	287	2310057M21Rik	OPPOSITE
chr7:95630842-95630942	2.443	ID=Hughes91	1.011	3.876	817	946	Rab38	OPPOSITE
chr8:60808276-60808376	0.82	ID=Hughes91	0.297	1.344	240	328	Galntl6	SAME
chr8:85815902-85816002	4.288	ID=Hughes91	1.441	7.134	1164	1741	Ucp1	OPPOSITE
chr9:20885700-20885800	1.122	ID=Hughes91	0.175	2.069	141	505	Raver1	OPPOSITE
chr9:32513547-32513647	5.735	ID=Hughes91	4.11	7.359	3320	1796	Ets1	SAME
chr9:92151081-92151181	0.598	ID=Hughes91	1.196	0	966	0	Plscr1	SAME
chr9:92151083-92151183	4.878	ID=Hughes91	9.755	0	7880	0	Plscr1	SAME
chr9:92151085-92151185	17.719	ID=Hughes91	35.438	0	28626	0	Plscr1	SAME
chrY:2859083-2859183	1.659	ID=Hughes91	3.319	0	2681	0
chrY:620437-620537	1.106	ID=Hughes91	0.323	1.889	261	461	Ddx3y	OPPOSITE

## Sheet: 4460
Address	Ave % Max Read	Sample ID	% IRL Max	% IRR Max	IRL read #	IRR read #	Gene ID	Orientation		Address	Ave % Max read	Strand	Sample	IRL % Max	IRR % Max	IRL reads	IRR reads	Gene ID	Orientation
chr1:100522933-100523033	3.579	ID=Hughes90	2.791	4.366	701	699				chr1:132352001-132352101	10.37	-	Hughes110	6.941	13.798	402	412	Cd55	SAME
chr1:13152505-13152605	1.519	ID=Hughes90	1.389	1.649	349	264	Ncoa2	SAME		chr1:134160180-134160280	11.752	+	Hughes110	5.922	17.582	343	525
chr1:166143089-166143189	2.305	ID=Hughes90	4.61	0	1158	0	F5	SAME		chr1:134433789-134433889	30.207	+	Hughes110	0	60.415	0	1804	Cntn2	OPPOSITE
chr1:170947049-170947149	3.515	ID=Hughes90	3.507	3.523	881	564				chr10:117155351-117155451	7.218	-	Hughes110	11.188	3.248	648	97
chr1:22821363-22821463	2.315	ID=Hughes90	4.63	0	1163	0				chr10:20843200-20843300	29.625	-	Hughes110	56.336	2.914	3263	87
chr1:55197084-55197184	5.184	ID=Hughes90	0	10.369	0	1660	Mobkl3	OPPOSITE		chr11:30113903-30114003	50.167	+	Hughes110	100	0.335	5792	10	Spnb2	OPPOSITE
chr1:89895125-89895225	26.242	ID=Hughes90	41.104	11.381	10325	1822	Usp40	SAME		chr13:117411544-117411644	10.964	-	Hughes110	3.677	18.252	213	545
chr10:119927809-119927909	1.011	ID=Hughes90	2.022	0	508	0				chr13:28838186-28838286	24.822	+	Hughes110	44.354	5.291	2569	158
chr10:30719300-30719400	7.439	ID=Hughes90	0.812	14.067	204	2252				chr16:95651631-95651731	37.491	-	Hughes110	73.308	1.674	4246	50	Erg	SAME
chr10:44385660-44385760	2.814	ID=Hughes90	2.261	3.367	568	539				chr18:63892358-63892458	36.388	-	Hughes110	72.307	0.469	4188	14	Wdr7	OPPOSITE
chr10:66522792-66522892	28.877	ID=Hughes90	0.892	56.862	224	9103	Reep3	OPPOSITE		chr3:116299847-116299947	8.272	-	Hughes110	0	16.544	0	494	Sass6	OPPOSITE
chr10:67349254-67349354	0.559	ID=Hughes90	0	1.118	0	179	Zfp365	OPPOSITE		chr3:78949957-78950057	17.357	-	Hughes110	32.303	2.411	1871	72
chr10:81808055-81808155	0.609	ID=Hughes90	1.218	0	306	0				chr4:137983629-137983729	9.375	-	Hughes110	7.096	11.654	411	348
chr11:102611894-102611994	12.63	ID=Hughes90	0	25.261	0	4044				chr4:24830693-24830793	11.363	-	Hughes110	11.74	10.985	680	328	Ndufaf4	OPPOSITE
chr11:18004009-18004109	25.458	ID=Hughes90	0.251	50.665	63	8111				chr4:32518422-32518522	7.615	+	Hughes110	4.782	10.449	277	312	Bach2	SAME
chr11:21229543-21229643	1.09	ID=Hughes90	1.131	1.049	284	168	Ugp2	SAME		chr4:47424490-47424590	20.143	-	Hughes110	0.501	39.786	29	1188	Tgfbr1	OPPOSITE
chr11:46800827-46800927	0.517	ID=Hughes90	1.035	0	260	0	Sgcd	SAME		chr4:86696975-86697075	7.139	+	Hughes110	14.278	0	827	0	Slc24a2	OPPOSITE
chr11:79847418-79847518	0.712	ID=Hughes90	1.174	0.25	295	40	Suz12	SAME		chr6:118737197-118737297	12.825	-	Hughes110	6.526	19.123	378	571	Cacna1c	SAME
chr11:80806051-80806151	7.191	ID=Hughes90	0.04	14.342	10	2296	Accn1	SAME		chr7:106507924-106508024	6.33	+	Hughes110	0	12.659	0	378
chr11:91779809-91779909	0.875	ID=Hughes90	0.008	1.743	2	279				chr7:109447890-109447990	8.738	-	Hughes110	0.363	17.113	21	511	Stim1	OPPOSITE
chr11:91790703-91790803	1.129	ID=Hughes90	2.253	0.006	566	1				chr8:11024082-11024182	5.378	+	Hughes110	10.756	0	623	0
chr15:12415756-12415856	26.035	ID=Hughes90	41.506	10.563	10426	1691	Pdzd2	OPPOSITE		chr9:22170573-22170673	7.217	+	Hughes110	12.224	2.21	708	66	Anln	OPPOSITE
chr15:78139065-78139165	4.647	ID=Hughes90	0.374	8.92	94	1428				chr9:25338560-25338660	53.117	-	Hughes110	6.233	100	361	2986	Eepd1	OPPOSITE
chr15:86249744-86249844	4.318	ID=Hughes90	8.567	0.069	2152	11	Tbc1d22a	OPPOSITE
chr15:9797364-9797464	1.523	ID=Hughes90	1.035	2.011	260	322
chr16:10468790-10468890	2.039	ID=Hughes90	0.494	3.585	124	574
chr16:3975540-3975640	4.68	ID=Hughes90	9.348	0.012	2348	2	Nlrc3	SAME
chr16:77066477-77066577	1.736	ID=Hughes90	0.529	2.942	133	471	Usp25	OPPOSITE
chr16:90169889-90169989	0.973	ID=Hughes90	0.111	1.836	28	294
chr16:95617873-95617973	24.908	ID=Hughes90	0	49.816	0	7975	Erg	SAME
chr16:95627879-95627979	31.314	ID=Hughes90	0	62.627	0	10026	Erg	SAME
chr17:35636604-35636704	30.767	ID=Hughes90	51.176	10.357	12855	1658
chr17:51622442-51622542	9.835	ID=Hughes90	19.67	0	4941	0
chr17:5975791-5975891	2.659	ID=Hughes90	2.775	2.542	697	407	Synj2	OPPOSITE
chr17:75287139-75287239	1.907	ID=Hughes90	0.004	3.81	1	610
chr18:14145093-14145193	2.098	ID=Hughes90	0.016	4.179	4	669
chr18:75261395-75261495	0.834	ID=Hughes90	1.449	0.219	364	35	Dym	SAME
chr2:128563297-128563397	2.24	ID=Hughes90	3.157	1.324	793	212	Mertk	OPPOSITE
chr2:174127051-174127151	0.697	ID=Hughes90	1.318	0.075	331	12	Gnas	OPPOSITE
chr2:180826945-180827045	4.77	ID=Hughes90	9.459	0.081	2376	13	Kcnq2	OPPOSITE
chr3:32350193-32350293	31.04	ID=Hughes90	33.727	28.353	8472	4539	Pik3ca	OPPOSITE
chr4:100182400-100182500	1.507	ID=Hughes90	0.123	2.892	31	463	Ube2u	OPPOSITE
chr4:100957476-100957576	4.277	ID=Hughes90	1.684	6.871	423	1100
chr4:101749446-101749546	9.263	ID=Hughes90	0.004	18.521	1	2965
chr4:108219748-108219848	2.811	ID=Hughes90	0	5.622	0	900	Zcchc11	OPPOSITE
chr4:109045525-109045625	5.306	ID=Hughes90	0	10.613	0	1699	Eps15	OPPOSITE
chr4:109617648-109617748	2.479	ID=Hughes90	4.614	0.344	1159	55	Faf1	SAME
chr4:110208912-110209012	1.832	ID=Hughes90	3.663	0	920	0	Agbl4	SAME
chr4:115442975-115443075	2.09	ID=Hughes90	0	4.179	0	669	4732418C07Rik	SAME
chr4:12415296-12415396	10.27	ID=Hughes90	20.315	0.225	5103	36
chr4:124533789-124533889	2.567	ID=Hughes90	4.491	0.643	1128	103	Maneal	OPPOSITE
chr4:125700443-125700543	2.849	ID=Hughes90	0	5.697	0	912
chr4:12571431-12571531	26.215	ID=Hughes90	51.805	0.625	13013	100
chr4:127243282-127243382	2.261	ID=Hughes90	0	4.522	0	724
chr4:127471371-127471471	19.695	ID=Hughes90	5.534	33.856	1390	5420
chr4:130028646-130028746	7.608	ID=Hughes90	4.722	10.494	1186	1680	Zcchc17	SAME
chr4:135312611-135312711	11.532	ID=Hughes90	8.36	14.704	2100	2354
chr4:135467500-135467600	1.33	ID=Hughes90	0.506	2.155	127	345	Cnr2	OPPOSITE
chr4:136195722-136195822	2.192	ID=Hughes90	0.398	3.985	100	638
chr4:14090969-14091069	18.933	ID=Hughes90	23.886	13.98	6000	2238
chr4:144520851-144520951	4.615	ID=Hughes90	9.2	0.031	2311	5
chr4:151239582-151239682	6.59	ID=Hughes90	0.056	13.124	14	2101
chr4:152411312-152411412	1.031	ID=Hughes90	0.044	2.018	11	323
chr4:154070545-154070645	30.21	ID=Hughes90	1.947	58.473	489	9361
chr4:155175126-155175226	0.533	ID=Hughes90	0.048	1.018	12	163
chr4:20738381-20738481	2.96	ID=Hughes90	0.012	5.909	3	946
chr4:24510887-24510987	6.088	ID=Hughes90	9.041	3.136	2271	502	F730047E07Rik	SAME
chr4:28169221-28169321	0.543	ID=Hughes90	0	1.087	0	174
chr4:30247973-30248073	1.688	ID=Hughes90	2.233	1.143	561	183
chr4:31753939-31754039	5.381	ID=Hughes90	6.577	4.185	1652	670
chr4:32089566-32089666	0.663	ID=Hughes90	0.044	1.281	11	205	Map3k7	SAME
chr4:32486290-32486390	1.45	ID=Hughes90	1.608	1.293	404	207
chr4:32548318-32548418	0.76	ID=Hughes90	0.283	1.237	71	198	Bach2	SAME
chr4:33480159-33480259	0.752	ID=Hughes90	0.255	1.249	64	200	Rngtt	OPPOSITE
chr4:3571466-3571566	1.678	ID=Hughes90	1.17	2.186	294	350
chr4:35768529-35768629	0.579	ID=Hughes90	0.052	1.106	13	177	Lingo2	OPPOSITE
chr4:36262127-36262227	1.147	ID=Hughes90	2.293	0	576	0	Lingo2	OPPOSITE
chr4:37802744-37802844	1.942	ID=Hughes90	0	3.885	0	622
chr4:3849921-3850021	0.597	ID=Hughes90	1.194	0	300	0	Plag1	SAME
chr4:3863323-3863423	21.581	ID=Hughes90	19.83	23.331	4981	3735	Plag1	SAME
chr4:41663291-41663391	2.03	ID=Hughes90	4.061	0	1020	0	Dctn3	SAME
chr4:4187835-4187935	0.673	ID=Hughes90	1.346	0	338	0
chr4:44202627-44202727	0.522	ID=Hughes90	1.039	0.006	261	1
chr4:46369721-46369821	6.427	ID=Hughes90	1.935	10.919	486	1748
chr4:48599690-48599790	4.96	ID=Hughes90	0	9.919	0	1588	Tmeff1	OPPOSITE
chr4:51438588-51438688	3.423	ID=Hughes90	0	6.846	0	1096
chr4:51438934-51439034	0.643	ID=Hughes90	0	1.287	0	206
chr4:54394919-54395019	5.97	ID=Hughes90	11.939	0	2999	0
chr4:55612445-55612545	0.999	ID=Hughes90	0.012	1.986	3	318
chr4:63351267-63351367	1.216	ID=Hughes90	0.951	1.48	239	237
chr4:6353965-6354065	2.453	ID=Hughes90	1.445	3.461	363	554	Nsmaf	OPPOSITE
chr4:6374596-6374696	1.895	ID=Hughes90	1.529	2.261	384	362	Nsmaf	SAME
chr4:64995560-64995660	9.613	ID=Hughes90	2.791	16.435	701	2631	Pappa	SAME
chr4:65968523-65968623	31.982	ID=Hughes90	15.423	48.541	3874	7771	Astn2	OPPOSITE
chr4:66108886-66108986	0.528	ID=Hughes90	0.008	1.049	2	168
chr4:66273987-66274087	1.044	ID=Hughes90	1.688	0.4	424	64
chr4:67404048-67404148	5.332	ID=Hughes90	1.381	9.282	347	1486
chr4:70429870-70429970	0.877	ID=Hughes90	0	1.755	0	281
chr4:72789994-72790094	0.676	ID=Hughes90	0.004	1.349	1	216
chr4:73118829-73118929	0.924	ID=Hughes90	1.417	0.431	356	69
chr4:74537567-74537667	0.54	ID=Hughes90	0	1.081	0	173
chr4:77607626-77607726	3.487	ID=Hughes90	3.276	3.698	823	592
chr4:78513896-78513996	1.067	ID=Hughes90	0.947	1.187	238	190
chr4:78909897-78909997	29.927	ID=Hughes90	33.083	26.772	8310	4286
chr4:80405582-80405682	8.715	ID=Hughes90	0.446	16.984	112	2719
chr4:80535243-80535343	1.009	ID=Hughes90	0	2.018	0	323
chr4:84920064-84920164	0.677	ID=Hughes90	0.143	1.212	36	194	Sh3gl2	OPPOSITE
chr4:86558817-86558917	10.803	ID=Hughes90	0.036	21.569	9	3453	Acer2	SAME
chr4:89039738-89039838	24.142	ID=Hughes90	0	48.285	0	7730
chr4:91236942-91237042	0.649	ID=Hughes90	1.298	0	326	0
chr4:93515868-93515968	0.972	ID=Hughes90	0	1.943	0	311
chr4:95168618-95168718	1.047	ID=Hughes90	1.533	0.562	385	90
chr5:119911968-119912068	1.704	ID=Hughes90	1.003	2.405	252	385
chr5:137929165-137929265	5.856	ID=Hughes90	11.33	0.381	2846	61
chr5:142367591-142367691	0.695	ID=Hughes90	1.389	0	349	0	Sdk1	SAME
chr5:30719862-30719962	1.671	ID=Hughes90	3.006	0.337	755	54	Otof	SAME
chr5:38480415-38480515	0.607	ID=Hughes90	0.195	1.018	49	163	Stx18	SAME
chr6:29882609-29882709	20.565	ID=Hughes90	22.441	18.689	5637	2992	Fam40b	SAME
chr6:31108367-31108467	6.744	ID=Hughes90	0.008	13.48	2	2158
chr6:56688326-56688426	1.343	ID=Hughes90	0	2.686	0	430	Avl9	SAME
chr6:9221664-9221764	2.388	ID=Hughes90	0.577	4.198	145	672
chr7:116940099-116940199	0.524	ID=Hughes90	0	1.049	0	168
chr7:25349832-25349932	1.734	ID=Hughes90	1.338	2.13	336	341	Xrcc1	OPPOSITE
chr7:35723566-35723666	0.576	ID=Hughes90	1.115	0.037	280	6	Pepd	SAME
chr7:5777105-5777205	0.911	ID=Hughes90	0.004	1.818	1	291
chr8:107302064-107302164	3.527	ID=Hughes90	7.054	0	1772	0
chr8:122228911-122229011	0.949	ID=Hughes90	0.342	1.555	86	249	Atp2c2	OPPOSITE
chr8:27247943-27248043	1.051	ID=Hughes90	0.74	1.362	186	218	Rnf170	OPPOSITE
chr8:35587530-35587630	4.989	ID=Hughes90	4.992	4.985	1254	798
chr8:42164397-42164497	8.617	ID=Hughes90	17.21	0.025	4323	4	Mtus1	SAME
chr8:42204699-42204799	1.602	ID=Hughes90	1.354	1.849	340	296	Mtus1	OPPOSITE
chr8:58758790-58758890	3.399	ID=Hughes90	3.874	2.923	973	468
chr8:62485086-62485186	3.02	ID=Hughes90	0	6.04	0	967
chr8:90294809-90294909	0.567	ID=Hughes90	0.016	1.118	4	179	Zfp423	OPPOSITE
chr9:108704627-108704727	4.53	ID=Hughes90	1.409	7.652	354	1225	Ip6k2	OPPOSITE
chr9:11472263-11472363	11.649	ID=Hughes90	14.535	8.764	3651	1403
chr9:25338560-25338660	0.733	ID=Hughes90	0.004	1.462	1	234	Eepd1	OPPOSITE
chr9:32515858-32515958	8.47	ID=Hughes90	7.114	9.826	1787	1573	Ets1	SAME
chr9:4125017-4125117	7.584	ID=Hughes90	5.498	9.67	1381	1548
chr9:61834556-61834656	2.993	ID=Hughes90	0.183	5.803	46	929	Paqr5	OPPOSITE
chr9:63930645-63930745	8.097	ID=Hughes90	15.231	0.962	3826	154
chrX:60019217-60019317	1.957	ID=Hughes90	0.06	3.854	15	617
chrX:69939982-69940082	1.24	ID=Hughes90	0	2.48	0	397

## Sheet: 4489
Address	Ave % Max Read	Sample ID	% IRL Max	% IRR Max	IRL read #	IRR read #	Gene ID	Orientation		Address	Ave % Max read	Strand	Sample	IRL % Max	IRR % Max	IRL reads	IRR reads	Gene ID	Orientation
chr1:102036386-102036486	9.957	ID=Hughes96	12.569	7.346	435	176	Cntnap5b	SAME		chr1:105868532-105868632	5.606	+	Hughes111	0.927	10.285	40	213
chr1:105025251-105025351	4.245	ID=Hughes96	5.403	3.088	187	74				chr1:120393663-120393763	10.053	-	Hughes111	0.695	19.411	30	402	Clasp1	OPPOSITE
chr1:105183523-105183623	1.669	ID=Hughes96	0	3.339	0	80				chr1:183864300-183864400	29.93	+	Hughes111	48.32	11.54	2085	239	Enah	OPPOSITE
chr1:105919057-105919157	2.647	ID=Hughes96	0.202	5.092	7	122				chr1:60027687-60027787	23.178	-	Hughes111	30.614	15.741	1321	326	Fam117b	OPPOSITE
chr1:10791333-10791433	3.671	ID=Hughes96	2.543	4.8	88	115				chr1:64659842-64659942	69.386	-	Hughes111	38.772	100	1673	2071	Fam119a	SAME
chr1:120202104-120202204	15.941	ID=Hughes96	4.421	27.462	153	658	Tsn	OPPOSITE		chr1:74638743-74638843	17.634	-	Hughes111	0.116	35.152	5	728	Bcs1l	OPPOSITE
chr1:13083725-13083825	3.736	ID=Hughes96	0	7.471	0	179				chr10:7656451-7656551	9.369	-	Hughes111	13.233	5.505	571	114	Tab2	SAME
chr1:131623868-131623968	19.224	ID=Hughes96	1.011	37.437	35	897	Thsd7b	OPPOSITE		chr11:85298540-85298640	8.351	-	Hughes111	2.99	13.713	129	284	Bcas3	OPPOSITE
chr1:15035329-15035429	4.334	ID=Hughes96	8.292	0.376	287	9				chr11:88588705-88588805	13.101	-	Hughes111	18.911	7.291	816	151
chr1:15143586-15143686	16.584	ID=Hughes96	20.688	12.479	716	299				chr11:90105713-90105813	21.934	+	Hughes111	9.247	34.621	399	717
chr1:15581425-15581525	20.242	ID=Hughes96	6.761	33.723	234	808	Kcnb2	SAME		chr13:108849383-108849483	15.833	-	Hughes111	0.185	31.482	8	652	Ndufaf2	SAME
chr1:164103694-164103794	1.734	ID=Hughes96	3.092	0.376	107	9	Dnm3	SAME		chr13:44989836-44989936	40.243	-	Hughes111	29.641	50.845	1279	1053	Jarid2	OPPOSITE
chr1:165398400-165398500	6.006	ID=Hughes96	5.836	6.177	202	148				chr13:45813900-45814000	42.715	+	Hughes111	46.512	38.918	2007	806	Atxn1	OPPOSITE
chr1:183864300-183864400	43.117	ID=Hughes96	76.134	10.1	2635	242	Enah	OPPOSITE		chr13:57096687-57096787	19.522	-	Hughes111	25.91	13.134	1118	272
chr1:20712618-20712718	6.74	ID=Hughes96	0	13.481	0	323				chr14:22317831-22317931	53.755	+	Hughes111	45.029	62.482	1943	1294
chr1:21500910-21501010	2.554	ID=Hughes96	4.941	0.167	171	4	Kcnq5	OPPOSITE		chr14:63787110-63787210	25.138	+	Hughes111	8.459	41.816	365	866	Fdft1	OPPOSITE
chr1:22375820-22375920	2.931	ID=Hughes96	2.023	3.84	70	92	Rims1	OPPOSITE		chr15:30073185-30073285	48.999	+	Hughes111	15.574	82.424	672	1707
chr1:24834975-24835075	18.53	ID=Hughes96	0.289	36.77	10	881				chr16:15655109-15655209	8.281	-	Hughes111	0	16.562	0	343	Prkdc	OPPOSITE
chr1:27058280-27058380	2.21	ID=Hughes96	1.416	3.005	49	72				chr16:24889214-24889314	41.442	+	Hughes111	28.273	54.611	1220	1131	Lpp	SAME
chr1:49814306-49814406	2.253	ID=Hughes96	4.507	0	156	0				chr16:95699028-95699128	20.499	-	Hughes111	27.671	13.327	1194	276	Erg	SAME
chr1:60027687-60027787	25.144	ID=Hughes96	31.841	18.447	1102	442	Fam117b	OPPOSITE		chr17:56183788-56183888	13.7	-	Hughes111	0.023	27.378	1	567	Chaf1a	OPPOSITE
chr1:6714765-6714865	1.517	ID=Hughes96	3.034	0	105	0				chr17:57357328-57357428	35.201	+	Hughes111	34.044	36.359	1469	753	C3	OPPOSITE
chr1:7042446-7042546	1.81	ID=Hughes96	0.491	3.13	17	75				chr2:92824053-92824153	51.642	-	Hughes111	100	3.283	4315	68	Prdm11	SAME
chr1:74638743-74638843	27.485	ID=Hughes96	0.087	54.883	3	1315	Bcs1l	OPPOSITE		chr4:32578410-32578510	54.645	+	Hughes111	77.034	32.255	3324	668	Bach2	SAME
chr10:117016717-117016817	1.691	ID=Hughes96	3.381	0	117	0				chr4:45254644-45254744	19.6	+	Hughes111	5.979	33.221	258	688	Frmpd1	SAME
chr10:67753332-67753432	20.14	ID=Hughes96	18.203	22.078	630	529				chr5:148173565-148173665	51.688	-	Hughes111	72.329	31.048	3121	643	Flt3	SAME
chr11:11612842-11612942	5.296	ID=Hughes96	1.242	9.349	43	224	Ikzf1	OPPOSITE		chr7:62745186-62745286	5.815	+	Hughes111	0.185	11.444	8	237
chr11:41915704-41915804	7.951	ID=Hughes96	0	15.902	0	381				chr9:112074489-112074589	27.909	+	Hughes111	0	55.818	0	1156	Arpp21	OPPOSITE
chr11:85298540-85298640	14.087	ID=Hughes96	3.467	24.708	120	592	Bcas3	OPPOSITE
chr12:65863721-65863821	2.849	ID=Hughes96	5.49	0.209	190	5
chr12:83012945-83013045	6.452	ID=Hughes96	0.173	12.73	6	305	Pcnx	OPPOSITE
chr13:44989836-44989936	47.702	ID=Hughes96	54.377	41.027	1882	983	Jarid2	OPPOSITE
chr13:45813900-45814000	63.77	ID=Hughes96	69.778	57.763	2415	1384	Atxn1	OPPOSITE
chr13:71098332-71098432	92.376	ID=Hughes96	89.887	94.866	3111	2273
chr14:20710352-20710452	10.931	ID=Hughes96	6.963	14.9	241	357	Gng2	OPPOSITE
chr14:93128437-93128537	6.525	ID=Hughes96	1.531	11.519	53	276
chr15:30073185-30073285	57.859	ID=Hughes96	15.718	100	544	2396
chr15:5200057-5200157	2.8	ID=Hughes96	3.178	2.421	110	58
chr15:97907444-97907544	7.056	ID=Hughes96	14.071	0.042	487	1	Senp1	OPPOSITE
chr16:24889214-24889314	65.124	ID=Hughes96	43.687	86.561	1512	2074	Lpp	SAME
chr16:44222686-44222786	35.456	ID=Hughes96	65.444	5.467	2265	131	Gm608	SAME
chr16:60800280-60800380	14.178	ID=Hughes96	3.438	24.917	119	597
chr16:60976902-60977002	4.79	ID=Hughes96	3.987	5.593	138	134
chr16:71284200-71284300	1.881	ID=Hughes96	0.549	3.214	19	77
chr16:9129462-9129562	15.672	ID=Hughes96	0	31.344	0	751
chr16:95699028-95699128	28.417	ID=Hughes96	32.043	24.791	1109	594	Erg	SAME
chr17:57357328-57357428	44.166	ID=Hughes96	41.838	46.494	1448	1114	C3	OPPOSITE
chr2:7300040-7300140	2.889	ID=Hughes96	5.779	0	200	0	Celf2	SAME
chr3:137512750-137512850	2.681	ID=Hughes96	2.023	3.339	70	80
chr4:32578410-32578510	68.948	ID=Hughes96	100	37.896	3461	908	Bach2	SAME
chr4:5882422-5882522	5.62	ID=Hughes96	1.098	10.142	38	243
chr5:148173565-148173665	59.198	ID=Hughes96	92.228	26.169	3192	627	Flt3	SAME
chr6:31041288-31041388	1.981	ID=Hughes96	3.294	0.668	114	16
chr6:45291588-45291688	12.02	ID=Hughes96	0	24.04	0	576	Cntnap2	OPPOSITE
chr6:71515056-71515156	6.736	ID=Hughes96	8.379	5.092	290	122	Vps24	SAME
chr9:23412138-23412238	6.573	ID=Hughes96	13.146	0	455	0
chrX:120085248-120085348	11.851	ID=Hughes96	13.811	9.891	478	237

## Sheet: Summary
Column1	Column2	Column3	Column4	Column5	Column6	Column7	Column8	Column9	Column10	Column11	Column12	Column13	Column14	Column15	Column16	Column17	Column18	Column19	Column20	Column21	Column22	Column23	Column24	Column25	Column26	Column27	Column28	Column29	Column30	Column31	Column32	Column33	Column34	Column35	Column36	Column37	Column38	Column39	Column40	Column41	Column42	Column43	Column44	Column45	Column46	Column47	Column48	Column49	Column50
Cell line	Tumor	Cell line	# CIS genes	Genes
3945	137	39	2	Erg, Met
4230	137	18	3	Erg, Nfyc, Bach2
4456	92	13	2	Erg, Pde4b
4460	143	23	2	Erg, Bach2
4489	57	28	4	Erg, Jarid2, Bach2, Flt3
[truncated: 5,000 more columns]
